# Supplementary material for: Tracking westerly wind directions over Europe since the middle Holocene
Source: Nat Commun. 2022 Dec 21;13:7866. doi: 10.1038/s41467-022-34952-9 (PMC9772192; doi:10.1038/s41467-022-34952-9)
Supplement: Supplementary file 3 — Supplementary Dataset 1 [file 41467_2022_34952_MOESM3_ESM.xlsx]

## Sheet: U-Th dating reoprt
Uranium and Thorium isotopic compositions and 230Th ages for BA14-1 by MC-ICPMS, Thermo Electron Neptune, at NTU.
Sample	Weight	238U		232Th		d234U		[230Th/238U]		[230Th/232Th]		Age		Age		Age		d234Uinitial
mm	g	ppba		ppt		measureda		activityc		ppmd		uncorrected		corrected c,e		corrected(BP 1950) c,e		correctedb
0	0.00589	6598.89	5.48007	19.2781	39.4087	1579.18	1.72264	0.018204	0.000133013	102740	210024	771.86	5.67965	771.83	5.67999	707.83	5.67999	1582.62	1.72658
2.5	0.07714	10989.6	31.524	7324.3	21.7776	1528.64	5.71604	0.020703	0.000108918	512.173	2.72417	895.785	5.14692	888.823	6.2001	824.823	6.2001	1532.48	5.73045
3.5	0.0072	15500.2	24.2469	3730.6	65.6729	1502.23	4.67182	0.0205851	9.84619e-05	1410.19	25.63	900.104	4.63762	897.563	4.80576	833.563	4.80576	1506.04	4.68371
5.5	0.04032	18581.8	26.1676	1077.01	11.6596	1520.78	3.70843	0.02243	4.40177e-05	6380.64	69.6244	973.821	2.39761	973.213	2.41574	909.213	2.41574	1524.97	3.71865
6	0.00231	23667.7	23.0064	3104.32	201.339	1529.81	2.03778	0.0251783	0.000159812	3165.07	206.237	1089.71	7.00057	1088.34	7.03411	1024.34	7.03411	1534.52	2.04428
10.5	0.06643	15405.9	16.8628	166.034	6.99895	1551.95	2.51069	0.0261313	4.93867e-05	39977.8	1686.34	1121.27	2.3994	1121.16	2.39993	1057.16	2.39993	1556.87	2.51867
12	0.00203	18745.8	30.6176	454.451	228.623	1565.21	3.74278	0.0265155	0.000230742	18033.6	9073.57	1131.91	10.0299	1131.66	10.0314	1067.66	10.0314	1570.22	3.75502
14	0.00179	23440.2	32.4163	2705.1	259.487	1569.21	3.52874	0.0272318	0.000183859	3890.64	374.095	1155.6	8.74474	1154.42	8.76486	1090.42	8.76486	1574.33	3.54047
15	0.0664	15305.1	16.5037	269.233	7.00191	1568.32	2.58992	0.027119	4.30203e-05	25418.3	661.714	1156.38	2.18346	1156.19	2.18513	1092.19	2.18513	1573.45	2.5984
16	0.01015	18695.2	17.7479	8194.45	48.466	1559.18	2.6703	0.0295603	0.000131526	1111.95	8.16183	1265.49	5.81102	1260.97	6.23331	1196.97	6.23331	1564.74	2.67996
18	0.00462	22328.4	33.4317	12051.6	104.255	1556.38	4.31049	0.0297874	0.000116872	909.94	8.53538	1276.67	5.47867	1271.1	6.14079	1207.1	6.14079	1561.97	4.32607
19	0.00257	20707.3	24.7621	72.6584	180.573	1554.91	3.02431	0.0301517	0.000197319	141682	352115	1293.11	8.64142	1293.07	8.64189	1229.07	8.64189	1560.59	3.03561
20	0.02124	18894.4	19.8775	1903.09	22.3011	1552.78	2.80396	0.0305189	0.000120016	4995.85	61.5275	1310.03	5.37537	1308.98	5.39992	1244.98	5.39992	1558.53	2.81444
21	0.04071	19084.9	23.7139	774.534	11.4499	1562.18	3.01136	0.0314579	6.08353e-05	12780.5	189.879	1345.56	3.06091	1345.14	3.0675	1281.14	3.0675	1568.13	3.02284
22.6	0.00193	17922.4	21.2588	751.08	240.475	1560.6	3.12247	0.0320631	0.000217152	12614.9	4039.81	1372.43	9.49309	1372	9.49634	1308	9.49634	1566.65	3.13486
26.8	0.00151	13904.2	16.4505	1686.97	307.501	1541.42	2.56221	0.0330389	0.000337715	4489.85	819.677	1425.16	14.7164	1423.9	14.7312	1359.9	14.7312	1547.63	2.57333
27.5	0.00984	17383.4	23.9176	179.379	47.1675	1534.35	3.81398	0.0336327	0.000118197	53739.1	14131.7	1454.46	5.61691	1454.37	5.61719	1390.37	5.61719	1540.66	3.82974
30.5	0.04385	14284.5	15.0815	113.95	10.5848	1546.08	2.64173	0.0348784	5.59413e-05	72090.2	6697.03	1502.18	2.88636	1502.1	2.88657	1438.1	2.88657	1552.65	2.65298
32	0.0216	12803	12.5217	477.024	21.5183	1543.45	2.49199	0.03563	0.000127044	15767.1	713.299	1536.33	5.71408	1535.95	5.71716	1471.95	5.71716	1550.15	2.50294
33	0.00359	8490.35	10.0749	1123.44	129.369	1541.48	2.71565	0.0386296	0.000400692	4813.54	556.516	1667.78	17.4996	1666.4	17.5132	1602.4	17.5132	1548.75	2.72952
36	0.02575	8499.62	10.9936	1756.92	18.43	1594.12	3.97099	0.0437776	0.000195816	3491.94	39.5643	1852.93	8.82154	1850.82	8.88199	1786.82	8.88199	1602.47	3.99199
38.5	0.00569	14587.5	20.9193	126.046	81.5607	1591.34	4.12245	0.0444573	0.000155652	84832.1	54892.9	1884.77	7.26652	1884.65	7.26666	1820.65	7.26666	1599.82	4.14456
43	0.11149	16073.4	18.5468	205.181	4.17306	1579.17	2.42897	0.0443726	6.86926e-05	57312.8	1167.15	1889.26	3.44855	1889.13	3.44901	1825.13	3.44901	1587.61	2.442
45.5	0.00664	25835.8	61.2312	129.156	69.8927	1578.31	6.54558	0.0459871	0.000236128	151673	82080.7	1959.16	11.3066	1959.11	11.3066	1895.11	11.3066	1587.06	6.58206
49	0.02543	16433.5	24.8089	56.2469	18.2509	1584.26	4.50697	0.0463837	0.000172578	223441	72506.1	1971.59	8.16279	1971.56	8.16276	1907.56	8.16276	1593.1	4.53227
49.5	0.06272	18080	21.8978	162.308	7.40979	1580.56	3.23169	0.0477043	8.66876e-05	87616.2	4001.68	2031.08	4.51808	2030.99	4.51818	1966.99	4.51818	1589.65	3.25033
52	0.02085	13871.8	17.3808	87.4365	22.2728	1588.56	3.69544	0.0483537	0.000360866	126484	32232.7	2052.53	15.7161	2052.47	15.7161	1988.47	15.7161	1597.78	3.71758
53	0.0064	13057.8	13.8547	408.444	72.5269	1587.07	3.09786	0.0499174	0.000437325	26312.2	4677.82	2120.66	18.9009	2120.34	18.9015	2056.34	18.9015	1596.59	3.11762
54.8	0.00216	18540	35.8451	2529.28	215.027	1590.95	4.07016	0.0502207	0.00027877	6069.62	516.974	2130.42	12.3891	2129.04	12.4075	2065.04	12.4075	1600.54	4.09507
62	0.0261	15982.5	19.7347	633.839	17.8106	1589.17	3.39464	0.0506078	9.23714e-05	21040.3	591.897	2148.47	4.86901	2148.07	4.87261	2084.07	4.87261	1598.83	3.41535
64.5	0.00902	17593.8	23.6347	176.094	51.4551	1603.45	3.3834	0.0528274	0.000299956	87024.4	25433.2	2231.06	13.1047	2230.96	13.1048	2166.96	13.1048	1613.58	3.40529
66	0.01272	20180.6	31.9802	177.506	36.4903	1606.2	4.32193	0.0540597	0.000234607	101335	20835.7	2281.12	10.6897	2281.03	10.6897	2217.03	10.6897	1616.57	4.35012
67	0.05786	20940.8	27.4897	39.7847	8.02089	1605.35	3.61737	0.0540824	9.45687e-05	469353	94626.6	2282.84	5.14302	2282.82	5.143	2218.82	5.143	1615.73	3.64082
69	0.00853	19716.2	25.2759	126.349	54.4068	1610.76	3.41854	0.0554282	0.000150861	142610	61409.6	2335.24	7.1164	2335.18	7.11645	2271.18	7.11645	1621.41	3.4413
71	0.01922	17607.8	24.2866	39.1602	24.1521	1593.75	3.98923	0.055883	0.00034122	414292	255527	2370.17	15.0576	2370.15	15.0576	2306.15	15.0576	1604.45	4.01658
71.5	0.00732	17933.8	21.0819	110.339	63.3993	1604.03	3.00768	0.0562056	0.000263962	150623	86548.2	2374.47	11.5864	2374.41	11.5864	2310.41	11.5864	1614.81	3.02836
76	0.00381	22109.9	27.6638	479.288	121.811	1583.37	3.62809	0.0588654	0.000220439	44773.2	11380.2	2507.99	10.1265	2507.77	10.127	2443.77	10.127	1594.62	3.65414
78.3	0.00472	21883.9	30.1101	513.953	98.3324	1588.84	3.09822	0.0600413	0.000228305	42151.9	8066.13	2553.11	10.2761	2552.87	10.2767	2488.87	10.2767	1600.33	3.12097
81.3	0.0021	28148.4	45.8832	800.408	221.012	1611.68	3.8905	0.0610285	0.000244533	35386.8	9772.03	2572.54	11.1047	2572.25	11.1055	2508.25	11.1055	1623.43	3.91918
82.3	0.00235	24908.5	37.9904	200.752	197.5	1600.31	3.87911	0.0614427	0.000421503	125697	123663	2601.62	18.4434	2601.54	18.4435	2537.54	18.4435	1612.1	3.90859
88	0.01244	20671.5	31.1193	193.652	37.3115	1576.29	4.2647	0.06432	0.000213607	113204	21814	2750.4	10.3141	2750.3	10.3141	2686.3	10.3141	1588.57	4.29817
95	0.0361	11652.2	11.6471	686.133	12.8896	1579.45	2.63926	0.0659844	0.000111133	18476	347.991	2818.83	5.61596	2818.23	5.62335	2754.23	5.62335	1592.06	2.66045
95.3	0.00618	6760.38	11.0032	669.641	75.1179	1587.49	4.32051	0.0682062	0.000334722	11353.2	1274.65	2905.61	15.2285	2904.6	15.236	2840.6	15.236	1600.55	4.35661
97	0.01467	5199.66	5.45841	436.795	31.6657	1580.52	2.48622	0.0690744	0.0003539	13557.5	985.209	2951.05	15.5555	2950.19	15.5611	2886.19	15.5611	1593.73	6.12169
98	0.00272	5264.16	12.4479	426.699	170.646	1584.61	6.0668	0.0716072	0.000855881	14565.7	5827.63	3055.58	37.6477	3054.76	37.6505	2990.76	37.6505	1598.33	5.04036
98	0.01046	4513.13	10.4474	422.741	44.6032	1598.2	6.70322	0.0712698	0.000928202	12545.2	1333.37	3024.91	40.6186	3023.96	40.6203	2959.96	40.6203	1611.9	6.7632
														3040.53	27.6132	2976.53	27.6132
99.5	0.00913	4792.1	8.72532	4082.65	51.8638	1584.68	4.99207	0.0788459	0.000399117	1525.91	20.6808	3368.28	18.4839	3359.61	18.9736	3295.61	18.9736	1599.78	7.03866
99.5	0.01573	4644.5	5.59806	2110.56	31.793	1589.63	3.24893	0.0783809	0.00092536	2843.92	54.3214	3341.68	40.1714	3337.06	40.2352	3273.06	40.2352	1604.67	3.28473
														3355.51	17.1612	3291.51	17.1612
100	0.00462	5253.18	6.74052	8677.59	102.324	1592.37	3.73479	0.0828355	0.000425991	826.811	10.5833	3530.32	19.1062	3513.56	20.8507	3449.56	20.8507	1608.23	3.7732
103	0.0065	5195.76	7.03692	3816.63	72.0113	1585.28	3.71262	0.0881721	0.000317406	1979.09	37.92	3771.44	14.8281	3763.97	15.2836	3699.97	15.2836	1602.21	3.7529
104	0.00771	7165.19	10.6683	1598.63	60.3713	1595.2	3.83851	0.0939214	0.000294803	6940.83	262.817	4005.43	14.1127	4003.17	14.155	3939.17	14.155	1613.33	3.88265
105	0.00532	10351	12.2867	151.724	87.2334	1593.12	3.34876	0.0977379	0.000420603	109940	63211.6	4174.15	19.0518	4174	19.052	4110	19.052	1612	3.38955
106	0.03202	9533.46	10.6295	815.058	14.5495	1525.97	3.17029	0.101837	0.000178477	19639.7	351.592	4470.02	9.80641	4469.13	9.81525	4405.13	9.81525	1545.33	3.21081
107	0.00958	10904.1	13.9003	1821.99	48.611	1492.64	3.41255	0.105409	0.000261019	10401.3	278.386	4692.7	13.522	4690.94	13.5483	4626.94	13.5483	1512.53	3.45851
108	0.03527	15062.7	18.1881	1016.17	13.2238	1531.48	3.27761	0.107958	0.000167666	26385.1	344.326	4732.95	9.75129	4732.25	9.75642	4668.25	9.75642	1552.07	3.32195
109	0.00732	13129	16.6706	165.519	63.4022	1551.99	3.23497	0.110662	0.000378791	144727	55439.5	4813.84	17.8957	4813.71	17.8958	4749.71	17.8958	1573.22	3.28018
110.5	0.03653	14016.7	16.0447	75.2338	12.7044	1572.29	3.35833	0.112779	0.000174298	346441	58502.9	4868.1	10.0404	4868.05	10.0404	4804.05	10.0404	1594.04	3.40508
111.5	0.0068	11716.9	26.8582	267.537	68.2537	1579.61	6.93949	0.115449	0.000555335	83365.4	21271	4971.07	27.928	4970.84	27.9278	4906.84	27.9278	1601.92	7.15637
113	0.00337	8566.46	13.5049	156.231	137.706	1597.71	4.21266	0.119586	0.000483731	108114	95295.6	5115.95	22.7331	5115.76	22.7337	5051.76	22.7337	1620.94	4.27519
114	0.00877	14183	32.5117	735.726	53.0648	1606.32	7.05006	0.12265	0.000640121	38983.9	2817.68	5231.88	31.3791	5231.36	31.379	5167.36	31.379	1630.21	7.90805
115	0.0062	7619.28	11.8095	78.8003	74.8495	1570.72	4.20899	0.122155	0.000300456	194744	184980	5284.14	15.9383	5284.04	15.9385	5220.04	15.9385	1594.32	4.27283
118	0.0587	7464.29	8.84654	104.101	7.90916	1549.13	3.52139	0.121454	0.000204749	143586	10910.5	5298.76	11.7934	5298.62	11.7934	5234.62	11.7934	1572.46	3.57482
118.3	0.01117	10646.8	14.9034	959.058	41.745	1561.48	3.47006	0.124395	0.000571506	22769.1	996.069	5402.91	26.4128	5401.99	26.4159	5337.99	26.4159	1585.46	7.43528
119	0.01544	12113	20.7459	572.332	30.0796	1565.59	4.65188	0.125609	0.000339035	43831.9	2305.45	5447.76	18.0947	5447.28	18.0953	5383.28	18.0953	1589.84	4.72465
121.5	0.05032	11317.9	11.0417	3678.42	10.3144	1635.24	2.76335	0.131073	0.000252084	6649.48	21.659	5535.86	12.387	5532.63	12.4887	5468.63	12.4887	1660.97	2.80745
123.3	0.01452	8239.86	21.8496	607.086	32.2378	1639.04	7.31614	0.13281	0.000888853	29721.3	1588.81	5602.48	41.4574	5601.75	41.4573	5537.75	41.4573	1665.16	7.19881
125	0.00897	16223.3	26.8373	39.706	51.7358	1630.75	4.94978	0.134802	0.000313473	908126	1.18326e+06	5706.66	17.4575	5706.64	17.4574	5642.64	17.4574	1657.23	5.03081
128	0.01268	13310.5	25.7589	68.45	36.5989	1635.38	4.94521	0.135279	0.000407384	433728	231908	5716.99	20.7387	5716.94	20.7387	5652.94	20.7387	1661.98	5.02658
132	0.08096	15476	22.2214	240.639	5.78678	1619.31	3.82587	0.134798	0.000288992	142936	3444.78	5732.06	15.2054	5731.9	15.2053	5667.9	15.2053	1645.71	3.8889
136	0.01488	21837.6	64.8473	104.958	31.1899	1588.96	7.07904	0.13663	0.000566792	468706	139289	5881.52	29.8989	5881.47	29.8987	5817.47	29.8987	1615.55	5.65666
142	0.02467	7610.82	13.6939	575.118	19.0737	1582.12	5.56102	0.137485	0.000628947	29998.2	1002.86	5935.19	30.6998	5934.42	30.7008	5870.42	30.7008	1608.84	9.6023
145	0.01216	19969.9	39.4097	1838.17	38.2244	1588.63	5.52394	0.140635	0.000340195	25191.4	525.035	6058.65	20.0187	6057.72	20.0216	5993.72	20.0216	1616.02	5.61993
151	0.04567	18823.7	21.1603	283.455	10.1764	1602.43	2.85977	0.14366	0.00028111	157298	5652.83	6158.3	14.1527	6158.15	14.1527	6094.15	14.1527	1630.52	2.91063
153	0.01597	13568.2	22.0167	393.696	29.0673	1589.27	4.94243	0.144083	0.0003289	81873.1	6046.26	6209.08	18.9349	6208.78	18.9348	6144.78	18.9348	1617.37	5.03054
161	0.08125	10996.9	14.9668	827.496	6.02921	1565.19	3.39423	0.14305	0.000388931	31344.3	239.997	6222.97	19.2716	6222.2	19.2744	6158.2	19.2744	1592.91	3.45544
165	0.03857	20204.3	22.9338	1657.15	12.2466	1578.83	3.02988	0.150106	0.000246432	30174.9	225.851	6501.94	13.4647	6501.1	13.47	6437.1	13.47	1608.07	3.08658
Uranium and Thorium isotopic compositions and 230Th ages for BA18-4 by MC-ICPMS, Thermo Electron Neptune, at NTU.
Sample	Weight	238U		232Th		d234U		[230Th/238U]		230Th/232Th		Age (yr ago)		Age (yr ago)		Age (yr BP)		d234Uinitial
mm	g	ppba		ppt		measureda		activityc		atomic (x 10-6)		uncorrected		corrected c,d		relative to 1950 AD		correctedb
2	0.0581	234.702	0.306014	31.1671	7.9886	252.102	1.89296	0.00120863	0.000175527	150.066	44.209	105.307	15.3013	102.502	15.3818	35.7292	15.3818	252.175	1.89354
3	0.2334	243.019	0.291099	23.5647	1.98922	265.281	2.35866	0.00140878	4.35671e-05	239.546	21.5338	121.476	3.76547	119.449	3.90289	52.676	3.90289	265.37	2.35946
5	0.02783	354.554	0.611182	83.8429	16.6787	258.249	3.2571	0.00173792	0.000246804	121.175	29.6164	150.714	21.4203	145.742	21.5855	78.9694	21.5855	258.355	3.25848
5.5	0.1823	210.697	0.164495	43.9849	2.54752	251.373	1.15246	0.00183207	5.41626e-05	144.698	9.40861	159.758	4.72854	155.345	5.22393	88.572	5.22393	251.484	1.15297
8	0.0894	280.808	0.292718	36.1335	5.19214	247.755	1.97984	0.00189774	0.000106961	243.165	37.532	165.968	9.36473	163.24	9.47127	96.4672	9.47127	247.869	1.98076
9	0.1759	219.317	0.211624	64.6369	2.64415	258.491	1.85826	0.00230549	7.62321e-05	128.98	6.78322	199.937	6.62329	193.743	7.31533	126.97	7.31533	258.632	1.85928
10.5	0.0323	246.561	0.256872	60.9871	14.3705	259.471	1.85868	0.00248448	0.000255049	165.611	42.5656	215.306	22.1253	210.111	22.3098	143.338	22.3098	259.625	1.85986
12.8	0.03592	259.105	0.571394	67.9775	12.9205	243.554	3.46192	0.00282194	0.000261104	177.347	37.4882	247.715	22.9552	242.135	23.1466	175.362	23.1466	243.721	3.46432
15	0.0311	254.018	0.294973	167.877	14.9283	242.781	2.1556	0.00264844	0.000209283	66.0737	7.85983	232.615	18.4044	218.548	19.7397	151.775	19.7397	242.931	2.15697
16	0.04645	265.403	0.454973	87.4817	9.99407	245.873	2.87909	0.00302838	0.000235848	151.483	20.9428	265.362	20.699	258.364	21.006	191.592	21.006	246.052	2.88123
20.5	0.0373	276.007	0.309339	257.722	12.4829	220.151	1.94994	0.00451774	0.000205746	79.7731	5.30284	404.46	18.4635	384.217	21.0747	317.444	21.0747	220.39	1.9521
25	0.05173	261.358	0.310108	23.595	8.97141	261.21	2.30305	0.00652164	0.000226209	1191.08	454.757	565.235	19.6806	563.342	19.7159	496.57	19.7159	261.626	2.30676
25.5	0.0509	165.453	0.147788	274.68	9.16115	260.864	1.99771	0.00714362	0.000220261	70.9468	3.22184	619.457	19.1761	584.632	25.9234	517.859	25.9234	261.295	2.0011
31	0.0775	162.694	0.231253	137.885	6.00264	255.966	2.24223	0.00810741	0.000163164	157.726	7.56129	706.038	14.3084	688.193	16.8752	621.42	16.8752	256.464	2.24662
35	0.03458	237.221	1.10179	142.109	13.4282	295.749	12.1594	0.00984141	0.00042513	270.865	28.1143	831.153	36.8738	818.929	37.3614	752.156	37.3614	296.434	12.1875
36	0.04226	484.735	0.5113	846.92	11.1691	266.213	1.56517	0.0204521	0.000287254	193.004	3.71289	1774.75	25.215	1738.28	31.1118	1671.51	31.1118	267.523	1.57304
38	0.04011	488.82	1.04619	2302.24	12.3137	175.7	3.793	0.0471986	0.00040638	165.232	1.63704	4463.65	41.8807	4357.82	67.3755	4291.05	67.3755	177.874	3.84008
40	0.04662	466.533	1.07363	246.029	9.96277	152.224	3.20311	0.0647407	0.000559577	2024.14	83.6827	6298.27	58.8404	6286.19	59.128	6219.42	59.128	154.948	3.26055
Analytical errors are 2s of the mean.
a[238U] = [235U] x 137.818 (±0.65‰)(Hiess et al., 2012); d234U = ([234U/238U]activity - 1) x 1000.
bd234Uinitial corrected was calculated based on 230Th age (T), i.e., d234Uinitial = d234Umeasured X el234*T, and T is corrected age.
c[230Th/238U]activity = 1 - e-l230T + (d234Umeasured/1000)[l230/(l230 - l234)](1 - e-(l230 - l234) T), where T is the age.
Decay constants are 9.1705 x 10-6 yr-1 for 230Th, 2.8221 x 10-6 yr-1 for 234U (Cheng et al., 2013), and 1.55125 x 10-10 yr-1 for 238U (Jaffey et al., 1971).
dThe degree of detrital 230Th contamination is indicated by the [230Th/232Th] atomic ratio instead of the activity ratio.
eAge corrections for samples were calculated using an estimated atomic 230Th/232Th ratio of 4 ± 2 ppm.
Those are the values for a material at secular equilibrium, with the crustal 232Th/238U value of 3.8. The errors are arbitrarily assumed to be 50%.
#References
Cheng, H. et al. Improvements in 230Th dating, 230Th and 234U half-life values, and U-Th isotopic measurements by multi-collector inductively coupled plasma mass spectrometry. Earth Planet. Sci. Lett. 371–372, 82–91 (2013).
Hiess, J. et al. 238U/235U systematics in terrestrial U-bearing minerals. Science 335, 1610–1614 (2012).
Jaffey A.H. et al. Precision measurement of half-lives and specific activities of 235U and 238U. Phys. Rev. C4, 1889–1906 (1971).
