# Supplementary material for: Tracking westerly wind directions over Europe since the middle Holocene
Source: Nat Commun. 2022 Dec 21;13:7866. doi: 10.1038/s41467-022-34952-9 (PMC9772192; doi:10.1038/s41467-022-34952-9)
Supplement: Supplementary file 4 — Supplementary Dataset 2 [file 41467_2022_34952_MOESM4_ESM.xlsx]

## Sheet: Data
Raw Data of BA14-1								Raw Data of BA18-4									Data of compsite ∆18O
Depth	Age (yr BP)	Error (2s)	Error +	Error -	d18O			Depth	Age (yr BP)	Error (2s)	Error +	Error -	d18O				Age (yr BP)	Error (2s)	∆18O (±0.23‰, 2s)
0.01	707.891	5.67999	713.51	702.15	-4.8866			0	4.75738	17.5797	18.2912	-16.8682	-5.53636				4.7574	17.5797	0.287583
0.0909091	714.388	5.71324	719.487	708.06	-4.5984			0.1	6.2329	16.9698	19.3058	-14.6338	-5.33239				6.2329	16.9698	0.491558
0.181818	720.884	5.74929	726.042	714.543	-4.5319			0.2	7.70653	16.3501	20.2995	-12.4006	-5.13546				7.7065	16.3501	0.688483
0.272727	727.38	5.78396	732.426	720.858	-4.5505			0.3	9.17864	15.7239	21.2779	-10.17	-5.53036				9.1786	15.7239	0.293587
0.363636	733.876	5.81723	738.638	727.003	-4.6235			0.4	10.6496	15.095	22.2466	-7.94327	-5.51263				10.6496	15.095	0.311321
0.454545	740.372	5.84912	744.675	732.977	-4.4955			0.5	12.1198	14.4666	23.2113	-5.72182	-5.21307				12.1198	14.4666	0.610876
0.545455	746.869	5.87963	750.538	738.778	-4.5748			0.6	13.5897	13.8422	24.1775	-3.507	-5.52591				13.5897	13.8422	0.298038
0.636364	753.365	5.90875	756.222	744.405	-4.5777			0.8	16.5299	12.6197	26.1367	0.897354	-5.20922				16.5299	12.6197	0.614725
0.727273	759.861	5.93648	761.728	749.855	-4.7426			1.2	22.4227	10.3764	30.3197	9.5669	-5.98506				22.4227	10.3764	-0.161115
0.818182	766.357	5.96282	767.053	755.128	-4.6661			1.3	23.9008	9.87788	31.4532	11.6974	-5.32155				23.9008	9.87788	0.502398
0.909091	772.853	5.98778	772.197	760.221	-4.5039			1.4	25.3815	9.41124	32.6329	13.8104	-5.02684				25.3815	9.41124	0.797109
1	779.35	6.01135	777.156	765.133	-4.6491			1.9	32.8393	7.67782	39.4217	24.066	-5.67799				32.8393	7.67782	0.145961
1.14286	785.846	6.04559	784.574	772.483	-4.5224			2	34.3444	7.47542	40.9966	26.0458	-6.27291				34.3444	7.47542	-0.448968
1.28571	792.342	6.07641	791.529	779.376	-4.5782			2.1	35.8546	7.32784	42.6545	27.9988	-6.3272				35.8546	7.32784	-0.50325
1.42857	798.838	6.1038	798.013	785.805	-4.5835			2.2	37.3693	7.23172	44.3885	29.9251	-6.4021				37.3693	7.23172	-0.578149
1.57143	805.334	6.12777	804.02	791.765	-4.5927			2.3	38.8877	7.18229	46.1893	31.8247	-6.35799				38.8877	7.18229	-0.534044
1.71429	811.831	6.14831	809.545	797.249	-4.5336			2.5	41.9318	7.20449	49.9537	35.5447	-6.05053				41.9318	7.20449	-0.226585
1.85714	818.327	6.16543	814.581	802.25	-4.4696			2.6	43.4558	7.26661	51.8986	37.3654	-6.23309				43.4558	7.26661	-0.409145
2	824.823	6.17913	819.122	806.763	-4.5299			2.7	44.9799	7.35641	53.873	39.1601	-6.17822				44.9799	7.35641	-0.354279
2.14286	826.072	6.1894	823.161	810.782	-4.4731			3	49.544	7.74428	59.8787	44.3901	-6.26025				49.544	7.74428	-0.436308
2.28571	827.32	6.19625	826.692	814.299	-4.6728			3.1	51.0597	7.89722	61.877	46.0826	-5.61153				51.0597	7.89722	0.212411
2.42857	828.569	6.19967	829.709	817.31	-4.7001			3.2	52.5711	8.05406	63.858	47.7499	-6.06293				52.5711	8.05406	-0.238989
2.57143	829.817	6.18606	832.13	819.758	-4.5241			3.3	54.0774	8.21004	65.8123	49.3922	-6.18813				54.0774	8.21004	-0.364185
2.71429	831.066	6.08337	833.62	821.453	-4.35778			3.4	55.5776	8.36041	67.7305	51.0096	-5.7768				55.5776	8.36041	0.0471506
2.85714	832.314	5.90247	834.42	822.615	-4.62356			3.5	57.0708	8.50042	69.6033	52.6024	-6.23973				57.0708	8.50042	-0.415782
3	833.563	5.66892	834.862	823.524	-4.53822			3.6	58.5563	8.6253	71.4213	54.1707	-6.10003				58.5563	8.6253	-0.27608
3.5	838.291	4.80576	838.369	828.757	-4.38911			3.8	61.5001	8.81069	74.8558	57.2344	-6.16458				61.5001	8.81069	-0.340631
4	843.019	4.05885	847.266	839.148	-4.059			3.9	62.9568	8.86168	76.4535	58.7301	-5.91148				62.9568	8.86168	-0.0875372
4.07143	847.747	3.9448	848.779	840.89	-4.429			4	64.4022	8.87853	77.9591	60.202	-5.89894				64.4022	8.87853	-0.0749919
4.14286	852.476	3.83065	850.384	842.722	-4.398			4.1	65.8349	8.85786	79.3655	61.6498	-5.87106				65.8349	8.85786	-0.0471112
4.21429	857.204	3.71698	852.089	844.655	-4.522			4.2	67.2523	8.8018	80.6747	63.0711	-5.8969				67.2523	8.8018	-0.0729582
4.28571	861.932	3.60438	853.906	846.697	-4.409			4.3	68.6511	8.71385	81.891	64.4633	-5.7118				68.6511	8.71385	0.112149
4.35714	866.66	3.49343	855.844	848.857	-4.394			4.5	71.3801	8.45629	84.0624	67.1498	-6.22625				71.3801	8.45629	-0.402307
4.42857	871.388	3.3847	857.913	851.144	-4.346			4.6	72.704	8.2937	85.0261	68.4387	-6.23699				72.704	8.2937	-0.413044
4.5	876.116	3.27878	860.124	853.567	-4.518			4.7	73.9966	8.11322	85.9141	69.6877	-5.8974				73.9966	8.11322	-0.0734525
4.57143	880.844	3.17624	862.487	856.135	-4.325			4.8	75.2548	7.91838	86.7309	70.8941	-6.02415				75.2548	7.91838	-0.200207
4.64286	885.573	3.07768	865.012	858.857	-4.271			4.9	76.4752	7.71266	87.4806	72.0553	-6.1119				76.4752	7.71266	-0.287959
4.71429	890.301	2.98366	867.709	861.742	-4.284			5	77.6548	7.49958	88.1677	73.1686	-6.32701				77.6548	7.49958	-0.503067
4.78571	895.029	2.89477	870.588	864.798	-4.314			5.1	78.7904	7.28263	88.7965	74.2312	-6.17209				78.7904	7.28263	-0.348147
4.85714	899.757	2.81159	873.659	868.036	-4.278			5.2	79.8788	7.06533	89.3712	75.2405	-5.87376				79.8788	7.06533	-0.0498166
4.92857	904.485	2.73471	876.933	871.464	-4.262			5.3	80.9167	6.85117	89.8962	76.1938	-5.87961				80.9167	6.85117	-0.0556618
5	909.213	2.66469	880.42	875.09	-4.353			5.4	81.9011	6.64366	90.3757	77.0884	-6.3173				81.9011	6.64366	-0.493351
5.08333	913.836	2.59246	884.769	879.585	-4.295			5.5	82.8287	6.44629	90.8142	77.9216	-6.07536				82.8287	6.44629	-0.251414
5.16667	918.46	2.5313	889.438	884.376	-4.365			5.6	83.6964	6.26259	91.2158	78.6906	-6.01021				83.6964	6.26259	-0.186259
5.25	923.083	2.48212	894.443	889.479	-4.316			5.8	85.2392	5.95014	91.926	80.0257	-6.177				85.2392	5.95014	-0.353055
5.33333	927.706	2.44586	899.799	894.907	-4.267			5.9	85.908	5.82842	92.2431	80.5863	-6.11769				85.908	5.82842	-0.29374
5.41667	932.329	2.42342	905.522	900.675	-4.213			6	86.5041	5.73436	92.5407	81.072	-6.1988				86.5041	5.73436	-0.37485
5.5	936.952	2.41574	911.629	906.798	-4.162			6.1	87.0269	5.67063	92.8239	81.4826	-6.24104				87.0269	5.67063	-0.417096
5.58333	941.576	2.75784	924.708	919.192	-4.274			6.2	87.4853	5.63656	93.1006	81.8275	-5.99853				87.4853	5.63656	-0.174587
5.66667	946.199	3.61309	947.738	940.511	-4.398			6.3	87.8912	5.63062	93.3799	82.1187	-6.1487				87.8912	5.63062	-0.324753
5.75	950.822	4.72492	975.318	965.868	-4.099			6.4	88.2559	5.65131	93.6705	82.3679	-6.15623				88.2559	5.65131	-0.332287
5.83333	955.445	5.83675	1002.05	990.377	-4.112			6.5	88.5912	5.69711	93.9813	82.5871	-5.88892				88.5912	5.69711	-0.0649782
5.91667	960.068	6.69201	1022.54	1009.15	-4.397			6.6	88.9086	5.76649	94.3212	82.7883	-5.87303				88.9086	5.76649	-0.0490795
6	964.691	7.03411	1031.37	1017.31	-4.37			6.7	89.2197	5.85795	94.6991	82.9832	-6.01937				89.2197	5.85795	-0.19542
6.07143	969.315	7.03064	1032.4	1018.33	-4.38			6.8	89.5361	5.96997	95.1237	83.1838	-5.84498				89.5361	5.96997	-0.0210321
6.14286	973.938	7.02039	1033.38	1019.34	-4.908			6.9	89.8694	6.10104	95.604	83.4019	-6.16907				89.8694	6.10104	-0.345128
6.21429	978.561	7.00358	1034.33	1020.32	-4.893			7.1	90.6332	6.41423	96.767	83.9386	-6.02825				90.6332	6.41423	-0.2043
6.28571	983.184	6.98044	1035.23	1021.27	-4.615			7.2	91.0867	6.59332	97.4674	84.2808	-6.17516				91.0867	6.59332	-0.35121
6.35714	987.807	6.95117	1036.11	1022.21	-5.008			7.3	91.6036	6.7854	98.259	84.6882	-6.13769				91.6036	6.7854	-0.31374
6.42857	992.431	6.91601	1036.95	1023.12	-4.423			7.4	92.1953	6.98894	99.1505	85.1726	-6.06626				92.1953	6.98894	-0.242315
6.5	997.054	6.87519	1037.75	1024	-4.588			7.6	93.6497	7.42435	101.269	86.4201	-6.18189				93.6497	7.42435	-0.357946
6.57143	1001.68	6.82891	1038.53	1024.87	-5.594			7.7	94.5356	7.65318	102.513	87.207	-5.94575				94.5356	7.65318	-0.121802
6.64286	1006.3	6.7774	1039.27	1025.71	-5.648			7.8	95.5427	7.88742	103.893	88.1184	-5.99036				95.5427	7.88742	-0.166415
6.71429	1010.92	6.7209	1039.98	1026.53	-4.836			7.9	96.6826	8.12554	105.417	89.1664	-5.96466				96.6826	8.12554	-0.140717
6.78571	1015.55	6.65961	1040.66	1027.34	-4.933			8.07692	99.0585	8.55179	108.493	91.3895	-6.20384				99.0585	8.55179	-0.379893
6.85714	1020.17	6.59376	1041.31	1028.12	-4.918			8.15385	100.236	8.73805	109.98	92.5042	-6.00541				100.236	8.73805	-0.181465
6.92857	1024.79	6.52357	1041.93	1028.89	-5.135			8.23077	101.493	8.92481	111.55	93.7001	-6.35682				101.493	8.92481	-0.532877
7	1029.42	6.44927	1042.53	1029.63	-4.88122			8.30769	102.822	9.11207	113.195	94.9705	-6.09514				102.822	9.11207	-0.27119
7.25	1034.04	6.16004	1044.42	1032.1	-5.20611			8.38462	104.218	9.29981	114.908	96.3085	-6.08796				104.218	9.29981	-0.26401
7.5	1038.66	5.83265	1046.04	1034.38	-4.85533			8.46154	105.673	9.48804	116.683	97.7073	-5.88446				105.674	9.48804	-0.0605166
7.75	1043.29	5.47667	1047.43	1036.48	-4.86533			8.53846	107.182	9.67676	118.514	99.16	-6.21293				107.182	9.67676	-0.38898
8	1047.91	5.10161	1048.63	1038.43	-5.01433			8.61538	108.738	9.86595	120.392	100.66	-6.09789				108.738	9.86595	-0.273944
9	1052.53	3.60139	1052.39	1045.19	-4.94544			8.69231	110.334	10.0556	122.312	102.2	-6.23584				110.334	10.0556	-0.411899
9.5	1057.16	2.98477	1054.24	1048.27	-5.00022			8.76923	111.964	10.2458	124.266	103.774	-6.07982				111.964	10.2458	-0.255878
11	1059.78	4.37845	1064.84	1056.09	-4.72978			8.84615	113.621	10.4364	126.248	105.375	-6.17126				113.621	10.4364	-0.347311
11.3333	1062.41	6.84898	1069.47	1055.77	-4.79678			8.92308	115.298	10.6274	128.25	106.995	-6.22418				115.298	10.6274	-0.400229
11.6667	1065.04	9.06826	1074.02	1055.89	-4.68711			9	116.99	10.819	130.267	108.629	-6.3065				116.99	10.819	-0.482558
12	1067.66	10.0314	1077.7	1057.63	-4.63633			9.1	119.2	11.0686	132.899	110.761	-6.44931				119.2	11.0686	-0.62536
12.5	1075.25	9.9522	1083.34	1063.43	-4.90244			9.2	121.409	11.3191	135.528	112.889	-6.21855				121.409	11.3191	-0.394601
13	1082.83	9.71473	1090.09	1070.66	-4.55222			9.3	123.603	11.5703	138.139	114.998	-6.23914				123.603	11.5703	-0.415191
14	1090.42	8.76486	1099.18	1081.65	-4.35			9.4	125.766	11.8222	140.717	117.073	-6.35169				125.766	11.8222	-0.527742
14.5	1091.21	5.31668	1096.62	1085.99	-4.16633			9.5	127.886	12.0749	143.248	119.098	-6.36442				127.886	12.0749	-0.540473
15	1092	2.18513	1094.38	1090.01	-4.307			9.6	129.947	12.3284	145.717	121.06	-6.32459				129.947	12.3284	-0.500641
15.1	1102.5	2.29848	1097.62	1093.03	-4.124			9.8	133.838	12.8374	150.405	124.73	-6.62172				133.838	12.8374	-0.797772
15.2	1112.99	2.60614	1105.83	1100.62	-4.3			9.9	135.638	13.093	152.596	126.41	-6.41553				135.638	13.093	-0.591585
15.3	1123.49	3.05953	1117.77	1111.65	-4.299			10	137.323	13.3492	154.664	127.965	-6.16529				137.323	13.3492	-0.341342
15.4	1133.99	3.61009	1132.23	1125.01	-4.434			10.1	138.881	13.606	156.598	129.386	-5.94774				138.881	13.606	-0.123789
15.5	1144.49	4.20922	1147.97	1139.55	-4.275			10.2	140.316	13.8624	158.399	130.674	-6.29914				140.316	13.8624	-0.475192
15.6	1154.98	4.80835	1163.78	1154.16	-4.419			10.3	141.634	14.1173	160.073	131.838	-6.09825				141.634	14.1173	-0.274308
15.7	1165.48	5.3589	1178.43	1167.72	-4.273			10.5	143.944	14.6184	163.059	133.822	-5.88495				143.944	14.6184	-0.061006
15.8	1175.98	5.8123	1190.7	1179.08	-4.507			10.6	144.949	14.8623	164.38	134.656	-6.26994				144.949	14.8623	-0.445998
15.9	1186.47	6.11996	1199.37	1187.13	-4.351			10.7	145.862	15.1004	165.595	135.394	-5.86484				145.862	15.1004	-0.0408938
16	1196.97	6.23331	1203.2	1190.74	-4.469			10.8	146.69	15.3316	166.707	136.044	-6.18365				146.69	15.3316	-0.359707
16.1	1197.48	6.23264	1204.14	1191.68	-4.362			10.9	147.44	15.5548	167.722	136.613	-5.84254				147.44	15.5548	-0.0185926
16.2	1197.98	6.23072	1204.94	1192.48	-4.283			11	148.116	15.7689	168.645	137.108	-5.95918				148.116	15.7689	-0.135236
16.3	1198.49	6.22769	1205.62	1193.17	-4.52			11.1	148.727	15.9728	169.481	137.536	-6.16871				148.727	15.9728	-0.344759
16.4	1199	6.22369	1206.19	1193.75	-4.492			11.2	149.278	16.1654	170.235	137.904	-6.05343				149.278	16.1654	-0.229481
16.5	1199.5	6.21885	1206.67	1194.23	-4.459			11.3	149.776	16.3457	170.912	138.22	-6.04718				149.776	16.3457	-0.223237
16.6	1200.01	6.21332	1207.07	1194.65	-4.419			11.4	150.226	16.5125	171.516	138.491	-5.93757				150.226	16.5125	-0.11362
16.7	1200.52	6.20724	1207.41	1195	-4.336			11.5	150.636	16.6648	172.054	138.724	-6.26472				150.636	16.6648	-0.440778
16.8	1201.02	6.20074	1207.71	1195.31	-4.599			11.6	151.012	16.8015	172.53	138.927	-6.09535				151.012	16.8015	-0.271402
16.9	1201.53	6.19396	1207.97	1195.59	-4.552			11.7	151.36	16.9214	172.948	139.105	-6.18556				151.36	16.9214	-0.361616
17	1202.03	6.18705	1208.22	1195.85	-4.59			11.9	151.998	17.1069	173.635	139.422	-5.89302				151.998	17.1069	-0.0690761
17.1	1202.54	6.18013	1208.47	1196.11	-4.407			12	152.301	17.1702	173.913	139.573	-5.91925				152.301	17.1702	-0.0953084
17.2	1203.05	6.17336	1208.73	1196.39	-4.281			12.0909	152.573	17.2097	174.134	139.715	-5.87714				152.573	17.2097	-0.0531922
17.3	1203.55	6.16686	1209.03	1196.7	-4.55			12.1818	152.844	17.2329	174.327	139.861	-6.24491				152.844	17.2329	-0.420962
17.4	1204.06	6.16077	1209.37	1197.05	-4.672			12.2727	153.114	17.2407	174.494	140.013	-5.99324				153.113	17.2407	-0.169295
17.5	1204.57	6.15525	1209.77	1197.46	-4.546			12.3636	153.383	17.234	174.639	140.171	-6.01349				153.383	17.234	-0.189545
17.6	1205.07	6.15041	1210.25	1197.95	-4.497			12.4545	153.653	17.2139	174.763	140.335	-5.89475				153.653	17.2139	-0.0708048
17.7	1205.58	6.14641	1210.82	1198.53	-4.435			12.5455	153.923	17.1814	174.869	140.506	-5.74679				153.923	17.1814	0.0771549
17.8	1206.09	6.14338	1211.5	1199.21	-4.631			12.6364	154.195	17.1374	174.959	140.684	-5.93882				154.195	17.1374	-0.114872
17.9	1206.59	6.14146	1212.3	1200.02	-4.432			12.7273	154.469	17.083	175.036	140.87	-5.82366				154.469	17.083	0.000290408
18	1207.1	6.14079	1213.24	1200.96	-4.366			12.8182	154.745	17.0191	175.103	141.065	-6.0138				154.745	17.0191	-0.189852
18.1	1209.3	6.21082	1214.57	1202.15	-4.626			12.9091	155.023	16.9468	175.162	141.268	-5.94429				155.023	16.9468	-0.120348
18.2	1211.49	6.40091	1216.47	1203.67	-4.514			13	155.306	16.867	175.215	141.481	-5.8278				155.306	16.867	-0.00385421
18.3	1213.69	6.68103	1218.82	1205.46	-4.869			13.1	155.621	16.7718	175.27	141.727	-5.90094				155.621	16.7718	-0.0769945
18.4	1215.89	7.02118	1221.49	1207.45	-4.594			13.2	155.941	16.6701	175.325	141.985	-5.91653				155.941	16.6701	-0.0925879
18.5	1218.08	7.39134	1224.37	1209.59	-4.833			13.3	156.268	16.5631	175.382	142.256	-5.81575				156.268	16.5631	0.00819696
18.6	1220.28	7.76151	1227.34	1211.82	-4.469			13.4	156.601	16.4524	175.446	142.541	-5.85029				156.601	16.4524	-0.026341
18.7	1222.48	8.10166	1230.28	1214.08	-4.673			13.5	156.943	16.3391	175.519	142.841	-5.712				156.943	16.3391	0.111946
18.8	1224.68	8.38178	1233.07	1216.3	-4.57			13.6	157.292	16.2245	175.605	143.156	-5.97875				157.292	16.2245	-0.154808
18.9	1226.87	8.57186	1235.58	1218.44	-4.65			13.7	157.651	16.1101	175.706	143.486	-5.80482				157.651	16.1101	0.0191247
19	1229.07	8.64189	1237.71	1220.43	-4.569			13.8	158.019	15.9971	175.828	143.833	-5.63494				158.019	15.9971	0.189002
19.25	1233.05	8.26599	1241.27	1224.73	-4.684			13.9	158.398	15.8869	175.971	144.198	-5.66629				158.398	15.8869	0.157658
19.5	1237.03	7.36931	1243.51	1228.77	-4.565			14	158.788	15.7807	176.141	144.58	-5.57066				158.788	15.7807	0.253282
19.75	1241.01	6.29843	1246.02	1233.43	-4.42			14.1	159.191	15.6801	176.341	144.981	-5.99671				159.191	15.6801	-0.172767
20	1244.98	5.39992	1250.38	1239.58	-4.602			14.2	159.615	15.5869	176.578	145.404	-5.82969				159.615	15.5869	-0.00574778
20.3333	1263.1	4.3823	1260.47	1251.71	-4.97689			14.3	160.067	15.5034	176.859	145.853	-5.6527				160.067	15.5034	0.171243
20.6667	1281.22	3.46574	1272.91	1265.97	-5.196			14.4	160.556	15.4317	177.193	146.33	-5.60272				160.556	15.4317	0.221223
21	1287.91	3.0675	1284.2	1278.07	-5.55767			14.5	161.091	15.3737	177.588	146.84	-5.64803				161.091	15.3737	0.175914
21.5	1294.61	4.29078	1296.77	1288.19	-4.80056			14.6	161.68	15.3318	178.05	147.387	-5.80006				161.679	15.3318	0.0238832
22	1301.3	6.87797	1306.76	1293.01	-4.81122			14.7	162.33	15.3079	178.588	147.972	-5.81778				162.33	15.3079	0.00616888
22.5	1308	9.20505	1315.7	1297.29	-4.61656			14.8	163.051	15.3042	179.21	148.602	-6.16089				163.051	15.3042	-0.336942
23	1310.88	10.446	1324.01	1303.12	-4.23889			14.9	163.851	15.3227	179.923	149.277	-6.3986				163.851	15.3227	-0.574657
23.5	1313.76	11.4995	1330.53	1307.53	-4.31211			15	164.739	15.3657	180.735	150.003	-5.62221				164.739	15.3657	0.201732
24	1316.65	12.4046	1335.85	1311.04	-4.25522			15.1	165.722	15.4352	181.653	150.783	-6.06553				165.722	15.4352	-0.241586
24.25	1319.53	12.8015	1338.28	1312.67	-4.82156			15.2	166.809	15.5333	182.686	151.62	-5.8789				166.809	15.5333	-0.0549545
24.5	1322.41	13.1614	1340.65	1314.33	-4.55978			15.3	168.008	15.6621	183.842	152.517	-6.15376				168.008	15.6621	-0.329811
24.75	1325.3	13.4841	1343.05	1316.09	-4.22578			15.4	169.329	15.8238	185.127	153.479	-6.02055				169.329	15.8238	-0.196599
25	1328.18	13.7697	1345.57	1318.04	-4.64833			15.5	170.778	16.0205	186.55	154.509	-5.91232				170.778	16.0205	-0.0883725
25.2	1331.06	13.9715	1347.73	1319.79	-4.45611			15.6	172.365	16.2542	188.119	155.61	-6.16197				172.365	16.2542	-0.338029
25.4	1333.95	14.1496	1350.06	1321.76	-4.42033			15.7	174.098	16.5271	189.841	156.787	-5.63192				174.098	16.5271	0.192024
25.6	1336.83	14.3039	1352.59	1323.98	-4.81378			15.8	175.986	16.8413	191.724	158.041	-6.14215				175.986	16.8413	-0.318199
25.8	1339.71	14.4345	1355.38	1326.51	-4.36733			15.9	178.036	17.199	193.775	159.378	-5.39554				178.036	17.199	0.42841
26	1342.6	14.5413	1358.47	1329.39	-4.33033			16	180.257	17.6021	196.004	160.799	-5.52889				180.256	17.6021	0.295052
26.0909	1345.48	14.582	1359.98	1330.82	-4.565			16.1	182.654	18.0513	198.412	162.31	-5.38266				182.654	18.0513	0.441284
26.1818	1348.36	14.6178	1361.57	1332.33	-4.385			16.2	185.219	18.5409	200.991	163.91	-5.3711				185.219	18.5409	0.452846
26.2727	1351.25	14.6487	1363.23	1333.94	-4.332			16.3	187.941	19.0638	203.727	165.599	-5.37262				187.941	19.0638	0.451323
26.3636	1354.13	14.6747	1364.98	1335.63	-4.483			16.4	190.808	19.6128	206.604	167.378	-5.48881				190.808	19.6128	0.335136
26.4545	1357.01	14.6958	1366.81	1337.42	-4.309			16.5	193.809	20.1806	209.609	169.248	-6.17942				193.809	20.1806	-0.355478
26.5455	1359.9	14.712	1368.73	1339.31	-4.42			16.6	196.932	20.7601	212.728	171.208	-5.78059				196.932	20.7601	0.0433608
26.6364	1365.99	14.7233	1370.75	1341.3	-4.478			16.7	200.167	21.3441	215.947	173.259	-5.84999				200.167	21.3441	-0.0260457
26.7273	1372.09	14.7297	1372.86	1343.4	-4.52122			16.9	206.923	22.4969	222.629	177.635	-5.60298				206.923	22.4969	0.220965
26.8182	1378.18	14.714	1375.08	1345.66	-4.57967			17	210.422	23.0512	226.063	179.961	-5.79686				210.423	23.0512	0.027086
26.9091	1384.28	14.1623	1377.51	1349.19	-4.44944			17.1	213.987	23.5813	229.541	182.379	-5.94857				213.987	23.5813	-0.124626
27	1390.37	12.9987	1380.16	1354.16	-5.70178			17.2	217.606	24.0799	233.049	184.889	-5.80182				217.606	24.0799	0.0221261
27.25	1395.14	8.46243	1388.08	1371.15	-5.04567			17.3	221.268	24.5399	236.572	187.492	-6.19809				221.268	24.5399	-0.374145
27.5	1399.92	5.61719	1395.99	1384.75	-4.91111			17.4	224.961	24.9541	240.097	190.189	-5.84837				224.961	24.9541	-0.0244225
27.75	1404.69	5.18105	1402.79	1392.42	-4.95067			17.5	228.673	25.3152	243.609	192.978	-6.15363				228.673	25.3152	-0.329686
28	1409.46	4.78283	1408.32	1398.76	-4.73567			17.6	232.395	25.6162	247.094	195.862	-5.65355				232.395	25.6162	0.170395
28.3333	1414.23	4.31087	1414.11	1405.49	-4.63289			17.7	236.113	25.8497	250.539	198.84	-5.51445				236.113	25.8497	0.3095
28.6667	1419.01	3.90634	1418.54	1410.72	-5.512			17.8	239.818	26.0086	253.929	201.912	-6.26863				239.818	26.0086	-0.444682
29	1423.78	3.56922	1422.1	1414.97	-4.70778			17.9	243.496	26.0858	257.25	205.078	-5.61026				243.496	26.0858	0.213682
29.3333	1428.55	3.29953	1425.31	1418.71	-4.41278			18	247.138	26.074	260.488	208.34	-5.67542				247.138	26.074	0.148522
29.6667	1433.32	3.09726	1428.67	1422.47	-4.29911			18.1	250.733	25.9693	263.634	211.695	-5.80775				250.733	25.9693	0.0161957
30	1438.1	2.96242	1432.67	1426.74	-4.39567			18.2	254.283	25.7811	266.7	215.137	-5.89006				254.283	25.7811	-0.066115
30.5	1442.93	2.88657	1440.98	1435.21	-4.38767			18.3	257.791	25.5219	269.7	218.656	-6.0335				257.791	25.5219	-0.20955
31	1447.77	3.20108	1449.58	1443.18	-4.28678			18.4	261.26	25.2042	272.652	222.244	-5.83996				261.26	25.2042	-0.0160138
31.2	1452.6	3.50301	1453.02	1446.02	-4.51822			18.5	264.693	24.8407	275.572	225.89	-5.91748				264.693	24.8407	-0.0935351
31.4	1457.44	3.90558	1457.12	1449.31	-4.56478			18.6	268.093	24.4439	278.475	229.587	-5.94095				268.093	24.4439	-0.117005
31.6	1462.27	4.4088	1462.3	1453.48	-4.61067			18.7	271.463	24.0265	281.377	233.324	-5.86966				271.463	24.0265	-0.0457112
31.8	1467.11	5.01266	1469	1458.98	-4.35478			18.8	274.807	23.6009	284.296	237.094	-5.61685				274.807	23.6009	0.207099
32	1471.95	5.71716	1477.66	1466.23	-4.767			18.9	278.127	23.1798	287.246	240.887	-5.79046				278.127	23.1798	0.0334827
32.1	1476.58	6.35315	1484.59	1471.88	-4.585			19	281.427	22.7757	290.245	244.693	-5.75434				281.427	22.7757	0.0696067
32.2	1481.22	7.42704	1495.09	1480.24	-4.381			19.1	284.709	22.4012	293.307	248.505	-5.78848				284.709	22.4012	0.0354642
32.3	1485.86	8.81991	1508.45	1490.81	-4.501			19.2	287.977	22.0689	296.45	252.312	-5.92835				287.977	22.0689	-0.104401
32.4	1490.5	10.4129	1523.91	1503.08	-4.707			19.3	291.235	21.7914	299.689	256.106	-5.54313				291.235	21.7914	0.280818
32.5	1495.14	12.087	1540.75	1516.58	-4.38			19.4	294.484	21.5813	303.041	259.878	-5.71265				294.484	21.5813	0.111295
32.6	1499.78	13.7233	1558.24	1530.79	-4.665			19.5	297.728	21.451	306.521	263.619	-6.39137				297.728	21.451	-0.567425
32.7	1504.42	15.2031	1575.63	1545.22	-4.394			19.6	300.971	21.4133	310.145	267.319	-5.83334				300.971	21.4133	-0.0093927
32.8	1509.06	16.4072	1592.2	1559.38	-4.303			19.7	304.215	21.4807	313.931	270.97	-6.10321				304.216	21.4807	-0.279261
32.9	1513.7	17.2169	1607.2	1572.77	-4.432			19.8	307.464	21.6657	317.893	274.562	-5.88694				307.464	21.6657	-0.0629942
33	1518.34	17.5132	1619.92	1584.89	-4.4			19.9	310.721	21.9809	322.049	278.087	-6.3352				310.721	21.9809	-0.511257
33.1	1522.98	17.4893	1630.98	1596.01	-4.814			20	313.988	22.439	326.413	281.535	-6.21486				313.988	22.439	-0.39091
33.2	1527.62	17.4194	1641.56	1606.72	-4.304			20.1	317.268	23.0475	330.996	284.901	-6.37212				317.269	23.0475	-0.548172
33.3	1532.26	17.3065	1651.65	1617.04	-4.762			20.2	320.564	23.7941	335.782	288.194	-6.66072				320.563	23.7941	-0.836776
33.4	1536.9	17.1536	1661.28	1626.97	-4.791			20.3	323.874	24.6618	340.747	291.423	-6.42201				323.873	24.6618	-0.598068
33.5	1541.54	16.9636	1670.46	1636.53	-4.417			20.4	327.199	25.6334	345.869	294.602	-6.2162				327.199	25.6334	-0.392259
33.6	1546.18	16.7396	1679.2	1645.72	-5.164			20.5	330.54	26.6916	351.125	297.742	-6.10701				330.54	26.6916	-0.283067
33.7	1550.81	16.4846	1687.52	1654.55	-4.891			20.6	333.898	27.8192	356.492	300.853	-6.18502				333.898	27.8192	-0.361071
33.8	1555.45	16.2014	1695.43	1663.02	-5.228			20.7	337.273	28.9992	361.947	303.949	-6.26416				337.273	28.9992	-0.440217
33.9	1560.09	15.8931	1702.94	1671.16	-4.375			20.8	340.666	30.2142	367.468	307.039	-5.63701				340.666	30.2142	0.186937
34	1564.73	15.5627	1710.08	1678.96	-4.962			20.9	344.076	31.4472	373.031	310.137	-6.05396				344.076	31.4472	-0.230013
34.1	1579.54	15.2131	1716.86	1686.43	-5.288			21	347.505	32.6809	378.615	313.253	-5.85103				347.505	32.6809	-0.0270827
34.2	1594.34	14.8472	1723.28	1693.59	-5.127			21.1	350.953	33.8982	384.195	316.399	-6.60198				350.953	33.8982	-0.778036
34.3	1609.15	14.4681	1729.37	1700.43	-5.156			21.2	354.421	35.0818	389.75	319.586	-6.05918				354.421	35.0818	-0.235232
34.4	1623.96	14.0788	1735.14	1706.98	-5.324			21.3	357.908	36.2146	395.256	322.827	-6.23889				357.909	36.2146	-0.414942
34.5	1638.76	13.6822	1740.6	1713.24	-5.766			21.4	361.417	37.2794	400.69	326.132	-5.90403				361.417	37.2794	-0.0800888
34.6	1653.57	13.2813	1745.77	1719.21	-5.247			21.5	364.946	38.259	406.031	329.513	-6.04641				364.947	38.259	-0.222465
34.7	1668.38	12.8791	1750.67	1724.91	-5.354			21.6	368.498	39.1363	411.254	332.982	-6.36104				368.498	39.1363	-0.537092
34.8	1683.18	12.4785	1755.3	1730.34	-5.087			21.7	372.071	39.894	416.338	336.55	-6.16586				372.071	39.894	-0.34191
34.9	1697.99	12.0825	1759.68	1735.52	-5.126			21.8	375.667	40.5149	421.259	340.229	-6.58611				375.667	40.5149	-0.762159
35	1712.79	11.6941	1763.84	1740.45	-5.409			21.9	379.287	40.982	425.994	344.03	-6.55295				379.287	40.982	-0.729001
35.2	1727.6	10.9519	1771.5	1749.59	-5.228			22	382.93	41.2779	430.521	347.965	-6.3878				382.93	41.2779	-0.563853
35.4	1742.41	10.2759	1778.4	1757.84	-5.608			22.1	386.597	41.3906	434.823	352.042	-6.45441				386.597	41.3906	-0.630464
35.6	1757.21	9.68966	1784.65	1765.28	-5.071			22.2	390.285	41.3282	438.906	356.25	-6.10502				390.285	41.3282	-0.281077
35.8	1772.02	9.2171	1790.39	1771.95	-4.96			22.3	393.991	41.104	442.782	360.574	-6.47798				393.991	41.104	-0.654035
36	1786.82	8.88199	1795.71	1777.94	-4.70089			22.4	397.713	40.7311	446.464	365.002	-6.39983				397.712	40.7311	-0.57588
36.3333	1791.05	8.50763	1803.67	1786.66	-4.61267			22.5	401.446	40.2227	449.964	369.519	-6.3969				401.446	40.2227	-0.572954
36.6667	1795.28	8.229	1810.43	1793.97	-4.56456			22.6	405.189	39.5921	453.295	374.11	-6.27661				405.189	39.5921	-0.452668
37	1799.51	8.02059	1816.02	1799.97	-4.49633			22.7	408.938	38.8524	456.467	378.762	-5.74413				408.938	38.8524	0.0798173
37.25	1803.74	7.89498	1819.47	1803.68	-5.15733			22.8	412.691	38.0169	459.494	383.46	-6.01368				412.691	38.0169	-0.189731
37.5	1807.97	7.78372	1822.31	1806.74	-4.56933			22.9	416.443	37.0988	462.388	388.191	-6.12115				416.443	37.0988	-0.297205
37.75	1812.19	7.67604	1824.55	1809.2	-5.31322			23	420.193	36.1112	465.162	392.939	-5.87253				420.193	36.1112	-0.048582
38	1816.42	7.56115	1826.22	1811.1	-4.74256			23.1	423.937	35.0674	467.826	397.692	-5.96319				423.937	35.0674	-0.139247
38.3333	1820.65	7.37814	1827.59	1812.83	-5.092			23.2	427.672	33.9806	470.395	402.434	-6.01772				427.672	33.9806	-0.19377
38.6667	1821.77	7.14032	1828.1	1813.82	-4.70222			23.3	431.395	32.864	472.879	407.151	-6.24202				431.395	32.864	-0.41807
39	1822.89	6.85194	1828.34	1814.64	-4.57111			23.4	435.104	31.7308	475.292	411.83	-6.19794				435.104	31.7308	-0.373991
40	1824.01	5.79799	1828.27	1816.68	-4.58456			23.5	438.794	30.5942	477.645	416.456	-5.9209				438.794	30.5942	-0.0969511
41	1825.13	4.68626	1827.7	1818.33	-4.98133			23.6	442.464	29.4674	479.95	421.015	-6.15398				442.464	29.4674	-0.330034
41.25	1830.96	4.43327	1827.59	1818.72	-4.56178			23.7	446.109	28.3637	482.221	425.493	-5.75918				446.109	28.3637	0.0647618
41.5	1836.79	4.19932	1827.5	1819.11	-4.61611			23.8	449.728	27.2961	484.468	429.876	-5.87774				449.728	27.2961	-0.0537914
41.75	1842.63	3.98893	1827.48	1819.5	-4.47211			23.9	453.317	26.278	486.706	434.149	-6.01705				453.317	26.278	-0.193104
42	1848.46	3.80664	1827.51	1819.9	-4.91911			24	456.873	25.3226	488.944	438.299	-5.82025				456.873	25.3226	0.00369406
42.5	1854.29	3.54445	1827.83	1820.74	-5.04878			24.1	460.393	24.4401	491.195	442.315	-5.77894				460.393	24.4401	0.0450108
43	1860.12	3.44901	1828.58	1821.68	-4.40222			24.2	463.876	23.6294	493.457	446.199	-6.0481				463.876	23.6294	-0.224158
43.5	1865.95	4.26619	1836.74	1828.21	-4.56478			24.3	467.32	22.8865	495.73	449.958	-5.635				467.32	22.8865	0.188944
44	1871.78	6.21487	1854.99	1842.56	-4.92656			24.4	470.725	22.2072	498.012	453.598	-5.88473				470.725	22.2072	-0.0607797
44.25	1877.61	7.37779	1865.9	1851.14	-4.66333			24.5	474.088	21.5876	500.3	457.125	-5.7541				474.088	21.5876	0.069842
44.5	1883.45	8.54071	1876.93	1859.85	-4.79033			24.6	477.409	21.0236	502.594	460.547	-5.47405				477.409	21.0236	0.349892
44.75	1889.28	9.60934	1887.3	1868.08	-4.79044			24.7	480.686	20.5112	504.891	463.868	-5.59746				480.686	20.5112	0.22649
45	1895.11	10.4894	1896.2	1875.22	-5.38544			24.9	487.104	19.6247	509.487	470.237	-5.46933				487.104	19.6247	0.354615
45.5	1896.49	11.3066	1906.42	1883.8	-4.836			25	490.241	19.2426	511.783	473.297	-5.96837				490.241	19.2426	-0.144429
46	1897.87	11.2424	1909.22	1886.73	-5.23489			25.1	493.33	18.8958	514.074	476.283	-6.15243				493.33	18.8958	-0.328489
47	1899.26	10.7291	1911.61	1890.15	-4.59889			25.2	496.368	18.5803	516.361	479.2	-5.56431				496.368	18.5803	0.259633
47.3333	1900.64	10.444	1911.93	1891.04	-4.32744			25.4	502.288	18.027	520.909	484.855	-5.64695				502.288	18.027	0.176993
47.6667	1902.02	10.1018	1912.22	1892.01	-4.58678			25.8	513.466	17.1177	529.86	495.625	-6.11688				513.466	17.1177	-0.292935
48	1903.41	9.70259	1912.61	1893.21	-4.80933			25.9	516.114	16.9078	532.057	498.241	-6.30655				516.114	16.9078	-0.482603
48.3333	1904.79	9.24634	1913.24	1894.75	-4.37744			26	518.702	16.6969	534.234	500.84	-6.01992				518.702	16.6969	-0.195975
48.6667	1906.17	8.73307	1914.24	1896.77	-4.48956			26.1	521.229	16.4817	536.39	503.427	-6.44105				521.229	16.4817	-0.617106
49	1907.56	8.16276	1915.72	1899.39	-4.49033			26.2	523.697	16.2629	538.526	506.001	-5.76292				523.697	16.2629	0.0610262
49.25	1927.37	6.22819	1942.87	1930.42	-4.58667			26.3	526.112	16.0419	540.646	508.562	-5.93755				526.112	16.0419	-0.113601
49.5	1947.18	4.51818	1971.51	1962.47	-4.42422			26.4	528.477	15.8203	542.75	511.11	-5.7376				528.477	15.8203	0.08635
49.75	1966.99	4.75174	1975.44	1965.93	-5.05667			26.8	537.525	14.9583	551.065	521.148	-5.50912				537.525	14.9583	0.314827
50	1968.94	5.39836	1978.75	1967.95	-4.5787			26.9	539.705	14.7565	553.129	523.616	-5.6164				539.705	14.7565	0.20755
50.1667	1970.9	6.01891	1980.7	1968.66	-4.8641			27	541.861	14.5632	555.192	526.065	-5.67926				541.861	14.5632	0.144683
50.3333	1972.85	6.76301	1982.5	1968.98	-5.1113			27.3333	548.924	13.9996	562.087	534.088	-5.65907				548.924	13.9996	0.164874
50.5	1974.8	7.60665	1984.22	1969	-4.7235			27.6667	555.919	13.6035	569.077	541.87	-6.62546				555.919	13.6035	-0.801514
50.6667	1976.75	8.52581	1985.89	1968.84	-4.3922			28	563	13.4312	576.246	549.383	-5.60432				563	13.4312	0.219625
50.8333	1978.7	9.49647	1987.58	1968.59	-4.8681			28.5	574.005	13.6667	587.45	560.116	-5.36055				574.005	13.6667	0.463395
51	1980.66	10.4946	1989.34	1968.35	-4.9995			29	585.351	14.4317	599.127	570.263	-5.77688				585.351	14.4317	0.0470614
51.25	1982.61	11.9909	1992.21	1968.23	-4.5888			29.5	596.834	15.6256	611.16	579.909	-6.16317				596.834	15.6256	-0.339227
51.5	1984.56	13.4139	1995.52	1968.69	-5.0149			30	608.252	17.1481	623.433	589.137	-6.5201				608.252	17.1481	-0.696157
51.75	1986.51	14.6827	1999.45	1970.09	-4.4066			30.5	619.465	18.9032	635.857	598.051	-5.77411				619.465	18.9032	0.0498342
52	1988.47	15.7161	2004.18	1972.75	-4.711			31	630.596	20.8136	648.459	606.832	-5.819				630.596	20.8136	0.00494601
52.25	2005.44	16.7138	2017.75	1984.32	-4.2048			31.5	641.833	22.8066	661.296	615.682	-6.431				641.833	22.8066	-0.607054
52.5	2022.41	17.7532	2041.1	2005.59	-4.3309			32	653.363	24.8096	674.423	624.804	-6.258				653.363	24.8096	-0.434054
52.75	2039.37	18.5704	2063.76	2026.62	-4.5529			32.5	665.32	26.7304	687.872	634.411	-6.718				665.32	26.7304	-0.894054
53	2056.34	18.9015	2075.25	2037.44	-4.23244			33	677.624	28.3995	701.572	644.773	-6.463				677.624	28.3995	-0.639054
53.25	2057.59	18.6231	2077.08	2039.84	-4.20811			33.5	690.136	29.628	715.429	656.173	-6.254				690.136	29.628	-0.430054
53.5	2058.83	17.8866	2077.95	2042.18	-4.328			34	702.722	30.2272	729.348	668.894	-5.89				702.72	30.2272	-0.07
53.75	2060.07	16.8403	2078.12	2044.44	-4.89644			34.5	715.263	30.1165	743.246	683.013	-6.039				706.72	30.3	-0.217002
54	2061.31	15.6323	2077.87	2046.6	-5.366			35	727.716	29.6498	757.09	697.791	-6.011				710.72	30.3	-0.133738
54.25	2062.55	14.411	2077.47	2048.65	-5.02756			35.5	740.052	29.2894	770.86	712.282	-5.886				714.72	30.3	-0.0648276
54.5	2063.8	13.3246	2077.2	2050.56	-4.51333			36	752.247	29.4976	784.537	725.541	-5.382				718.72	30.3	-0.0291459
54.75	2065.04	12.5211	2077.34	2052.3	-4.45467												722.72	30.3	0.0843385
55	2066.23	11.9947	2077.88	2053.89	-4.1941												726.72	30.3	0.0720308
55.3333	2067.42	11.3325	2078.48	2055.82	-4.38067												730.72	30.3	-0.0974675
55.6667	2068.6	10.7027	2078.96	2057.55	-4.34567												734.72	30.3	-0.00816856
56	2069.79	10.1052	2079.33	2059.12	-4.50633												738.72	30.3	-0.0470665
56.5	2070.98	9.2694	2079.72	2061.18	-4.37233												742.72	30.3	0.101077
57	2072.17	8.50632	2079.98	2062.97	-4.73822												746.72	30.3	0.0518462
57.3333	2073.36	8.03798	2080.1	2064.03	-4.59689												750.72	30.3	0.329089
57.6667	2074.55	7.60193	2080.22	2065.01	-4.40667												753.365	30.3	0.046246
58	2075.74	7.19819	2080.33	2065.93	-4.69322												759.861	30.3	-0.118654
58.3333	2076.93	6.82674	2080.47	2066.82	-4.90578												766.357	35.5257	-0.042154
58.6667	2078.12	6.48759	2080.65	2067.68	-4.77722												772.853	33.9782	0.120046
59	2079.31	6.18075	2080.89	2068.53	-4.59433												779.35	32.4655	-0.025154
59.25	2080.5	5.97181	2081.13	2069.18	-4.542												785.846	30.1728	0.101546
59.5	2081.69	5.78104	2081.41	2069.85	-5.55167												792.342	6.07641	0.045746
59.75	2082.88	5.60844	2081.76	2070.55	-4.67933												798.838	6.1038	0.040446
60	2084.07	5.45401	2082.18	2071.27	-4.344												805.334	6.12777	0.031246
60.3333	2094.43	5.27636	2082.85	2072.3	-4.87167												811.831	6.14831	0.090346
60.6667	2104.79	5.13101	2083.69	2073.42	-4.605												818.327	6.16543	0.154346
61	2115.15	5.01796	2084.69	2074.65	-5.01389												824.823	6.17913	0.094046
61.3333	2125.51	4.93721	2085.89	2076.01	-4.60722												826.072	6.1894	0.150846
61.6667	2135.88	4.88876	2087.3	2077.52	-4.47878												827.32	6.19625	-0.048854
62	2146.24	4.87261	2088.94	2079.19	-4.42311												828.569	6.19967	-0.076154
62.5	2156.6	5.72876	2097.44	2085.99	-4.52122												829.817	6.18606	0.099846
63	2166.96	7.77034	2114.93	2099.39	-4.70711												831.066	6.08337	0.266168
63.25	2173.22	8.9887	2125.75	2107.77	-4.31489												832.314	5.90247	0.000390457
63.5	2179.48	10.2071	2137.27	2116.86	-4.67644												833.563	5.66892	0.0857238
63.75	2185.74	11.3266	2148.98	2126.33	-4.20522												838.291	4.80576	0.234835
64	2192	12.2486	2160.36	2135.86	-4.50922												843.019	4.05885	0.564946
64.5	2198.26	13.1048	2180.07	2153.86	-4.66289												847.747	3.9448	0.194946
65	2204.52	12.8364	2199.78	2174.11	-4.372												852.476	3.83065	0.225946
65.5	2210.77	12.0314	2218.99	2194.93	-4.319												857.204	3.71698	0.101946
66	2217.03	10.6897	2227.72	2206.34	-4.26744												861.932	3.60438	0.214946
66.25	2217.48	9.37017	2227.02	2208.28	-4.22989												866.66	3.49343	0.229946
66.5	2217.92	7.51382	2225.44	2210.41	-4.49489												871.388	3.3847	0.277946
66.75	2218.37	5.85872	2224.06	2212.34	-4.34911												876.116	3.27878	0.105946
67	2218.82	5.143	2223.96	2213.67	-4.37867												880.844	3.17624	0.298946
67.5	2245	5.26634	2231.22	2220.69	-4.15756												885.572	3.07768	0.352946
68	2271.18	5.63636	2246.07	2234.79	-4.13												890.301	2.98366	0.339946
68.3333	2275.06	6.02009	2257.68	2245.64	-4.05944												895.029	2.89477	0.309946
68.6667	2278.95	6.51345	2268.92	2255.9	-3.91733												899.757	2.81159	0.345946
69	2282.83	7.11645	2278.29	2264.06	-4.19911												904.485	2.73471	0.361946
69.3333	2286.72	8.1615	2286.51	2270.18	-4.10611												909.213	2.66469	0.270946
69.6667	2290.61	9.76	2294.94	2275.42	-4.17378												913.836	2.59246	0.328946
70	2294.49	11.5804	2303.12	2279.96	-4.10656												918.46	2.5313	0.258946
70.3333	2298.38	13.2912	2310.55	2283.97	-4.25978												923.083	2.48212	0.307946
70.6667	2302.26	14.5608	2316.74	2287.62	-4.08889												927.706	2.44586	0.356946
71	2306.15	15.0576	2321.21	2291.09	-4.338												932.329	2.42342	0.410946
71.3333	2308.28	12.5344	2321.43	2296.36	-4.27956												936.952	2.41574	0.461946
71.6667	2310.41	11.4803	2323.93	2300.97	-4.07844												941.576	2.75784	0.349946
72	2318.71	11.2802	2329.33	2306.77	-4.3												946.199	3.61309	0.225946
72.25	2327.01	11.1405	2334.57	2312.29	-4.14489												950.822	4.72492	0.524946
72.5	2335.31	11.0099	2340.7	2318.68	-4.07011												955.445	5.83675	0.511946
72.75	2343.61	10.8883	2347.61	2325.84	-4.11744												960.068	6.69201	0.226946
73	2351.91	10.7757	2355.18	2333.63	-4.44667												964.692	7.03411	0.253946
73.3333	2360.21	10.6395	2366.08	2344.8	-4.21044												969.315	7.03064	0.243946
73.6667	2368.52	10.5194	2377.66	2356.62	-4.25122												973.938	7.02039	-0.284054
74	2376.82	10.4153	2389.62	2368.79	-4.22678												978.561	7.00358	-0.269054
74.25	2385.12	10.3478	2398.69	2377.99	-4.54856												983.184	6.98044	0.00894601
74.5	2393.42	10.2892	2407.69	2387.11	-4.20733												987.807	6.95117	-0.384054
74.75	2401.72	10.2397	2416.52	2396.04	-4.35722												992.431	6.91601	0.200946
75	2410.02	10.1991	2425.06	2404.66	-4.63622												997.054	6.87519	0.035946
75.25	2418.32	10.1676	2433.18	2412.85	-4.62456												1001.68	6.82891	-0.970054
75.5	2426.62	10.1451	2440.78	2420.49	-4.51811												1006.3	6.7774	-1.02405
75.75	2434.92	10.1315	2447.72	2427.46	-4.23867												1010.92	6.7209	-0.212054
76	2443.23	10.127	2453.89	2433.64	-4.33744												1015.55	6.65961	-0.309054
76.3333	2448.93	10.1302	2461.54	2441.28	-4.76656												1020.17	6.59376	-0.294054
76.6667	2454.64	10.1396	2469.04	2448.76	-4.53344												1024.79	6.52357	-0.511054
77	2460.34	10.1553	2476.26	2455.95	-4.60667												1029.42	6.44927	-0.257276
77.25	2466.05	10.1712	2481.41	2461.06	-4.70478												1034.04	6.16004	-0.582165
77.5	2471.75	10.1907	2486.26	2465.88	-4.61744												1038.66	5.83265	-0.231387
77.75	2477.46	10.2137	2490.76	2470.34	-4.63978												1043.29	5.47667	-0.241387
78	2483.16	10.2402	2494.86	2474.38	-4.66589												1047.91	5.10161	-0.390387
78.3333	2488.87	10.281	2499.57	2479.01	-4.49089												1052.53	3.60139	-0.321498
78.6667	2490.63	10.3258	2503.13	2482.48	-4.20589												1057.16	2.98477	-0.376276
79	2492.39	10.3753	2505.62	2484.86	-4.47856												1059.78	4.37845	-0.105832
79.3333	2494.15	10.4328	2507.34	2486.47	-4.56667												1062.41	6.84898	-0.172832
79.6667	2495.92	10.5014	2508.63	2487.62	-4.82278												1065.04	9.06826	-0.0631651
80	2497.68	10.5844	2509.8	2488.63	-4.91244												1067.66	10.0314	-0.0123873
80.25	2499.44	10.6579	2510.8	2489.49	-5.10589												1075.25	9.9522	-0.278498
80.5	2501.2	10.7428	2512.06	2490.57	-4.72689												1082.83	9.71473	0.0717238
80.75	2502.96	10.8402	2513.7	2492.02	-4.27978												1090.42	8.76486	0.273946
81	2504.73	10.9516	2515.87	2493.97	-4.434												1091.21	5.31668	0.457613
81.25	2506.49	11.0782	2518.7	2496.54	-4.445												1092	2.18513	0.316946
81.5	2508.25	11.9394	2523.97	2500.09	-5.091												1102.5	2.29848	0.499946
81.75	2518.01	14.3012	2533.56	2504.95	-4.498												1112.99	2.60614	0.323946
82	2527.78	16.8933	2544.68	2510.9	-4.451												1123.49	3.05953	0.324946
82.2	2537.54	18.243	2552.74	2516.26	-4.425												1133.99	3.61009	0.189946
82.4	2540.61	18.438	2558.86	2521.98	-4.426												1144.49	4.20922	0.348946
82.6	2543.68	18.3946	2564.6	2527.81	-4.433												1154.98	4.80835	0.204946
83	2546.76	18.1878	2576.01	2539.64	-4.614												1165.48	5.3589	0.350946
83.25	2549.83	17.9847	2583.08	2547.11	-4.474												1175.98	5.8123	0.116946
83.375	2552.9	17.8639	2586.59	2550.86	-4.465												1186.47	6.11996	0.272946
83.5	2555.97	17.7311	2590.08	2554.62	-4.375												1196.97	6.23331	0.154946
83.625	2559.05	17.5869	2593.56	2558.39	-4.514												1197.48	6.23264	0.261946
83.75	2562.12	17.4319	2597.02	2562.16	-4.412												1197.98	6.23072	0.340946
83.8	2565.19	17.367	2598.4	2563.67	-4.738												1198.49	6.22769	0.103946
83.875	2568.26	17.2668	2600.47	2565.93	-4.852												1199	6.22369	0.131946
84	2571.34	17.0922	2603.89	2569.7	-4.725												1199.5	6.21885	0.164946
84.3333	2581.9	16.5852	2612.91	2579.74	-4.745												1200.01	6.21332	0.204946
84.6667	2592.46	16.0275	2621.76	2589.7	-4.793												1200.52	6.20724	0.287946
85	2603.02	15.431	2630.42	2599.56	-4.684												1201.02	6.20074	0.024946
85.1	2607.24	15.2463	2632.98	2602.48	-4.395												1201.53	6.19396	0.071946
85.2	2611.45	15.0596	2635.52	2605.4	-4.376												1202.03	6.18705	0.033946
85.3	2615.67	14.8711	2638.04	2608.29	-4.419												1202.54	6.18013	0.216946
85.4	2619.89	14.6812	2640.53	2611.17	-4.466												1203.05	6.17336	0.342946
85.5	2624.1	14.4902	2643.01	2614.03	-4.358												1203.55	6.16686	0.073946
85.6	2628.32	14.2984	2645.47	2616.87	-4.394												1204.06	6.16077	-0.048054
85.7	2632.54	14.1062	2647.9	2619.69	-4.519												1204.57	6.15525	0.077946
85.8	2636.75	13.9139	2650.32	2622.49	-4.388												1205.07	6.15041	0.126946
85.9	2640.97	13.7218	2652.71	2625.26	-4.366												1205.58	6.14641	0.188946
86	2645.19	13.5302	2655.07	2628.01	-4.331												1206.09	6.14338	-0.00705399
86.1	2647.06	13.3395	2657.41	2630.73	-4.34												1206.59	6.14146	0.191946
86.2	2648.93	13.15	2659.73	2633.43	-4.266												1207.1	6.14079	0.257946
86.3	2650.8	12.962	2662.02	2636.1	-4.275												1209.3	6.21082	-0.00205399
86.4	2652.66	12.7759	2664.29	2638.74	-4.284												1211.49	6.40091	0.109946
86.5	2654.53	12.5919	2666.53	2641.34	-4.233												1213.69	6.68103	-0.245054
86.6	2656.4	12.4104	2668.74	2643.92	-4.325												1215.89	7.02118	0.029946
86.7	2658.27	12.2317	2670.93	2646.46	-4.326												1218.08	7.39134	-0.209054
86.75	2660.14	12.1436	2672.01	2647.72	-4.334												1220.28	7.76151	0.154946
86.8	2662.01	12.0562	2673.08	2648.97	-4.272												1222.48	8.10166	-0.049054
87	2663.88	11.7159	2677.31	2653.88	-4.404												1224.68	8.38178	0.053946
87.0833	2665.75	11.5789	2679.04	2655.88	-4.394												1226.87	8.57186	-0.026054
87.1667	2667.61	11.4448	2680.75	2657.86	-4.397												1229.07	8.64189	0.054946
87.25	2669.48	11.3141	2682.44	2659.81	-4.293												1233.05	8.26599	-0.060054
87.3333	2671.35	11.1867	2684.1	2661.73	-4.382												1237.03	7.36931	0.058946
87.4167	2673.22	11.063	2685.74	2663.62	-4.296												1241.01	6.29843	0.203946
87.5	2675.09	10.9431	2687.37	2665.48	-4.255												1244.98	5.39992	0.021946
87.5833	2676.96	10.8272	2688.97	2667.31	-4.353												1263.1	4.3823	-0.352943
87.6667	2678.83	10.7154	2690.54	2669.11	-4.562												1281.22	3.46574	-0.572054
87.75	2680.7	10.6081	2692.1	2670.88	-4.323												1287.91	3.0675	-0.933721
87.8333	2682.56	10.5053	2693.63	2672.62	-4.323												1294.61	4.29078	-0.17661
87.9167	2684.43	10.4072	2695.13	2674.32	-4.43												1301.3	6.87797	-0.187276
88	2686.3	10.3141	2696.62	2675.99	-4.305												1308	9.20505	0.00739046
88.0714	2687.88	10.2366	2697.86	2677.38	-4.279												1310.88	10.446	0.385057
88.1429	2689.46	10.1594	2699.06	2678.74	-4.284												1313.76	11.4995	0.311835
88.2143	2691.04	10.0824	2700.22	2680.06	-4.263												1316.65	12.4046	0.368724
88.2857	2692.62	10.0056	2701.35	2681.34	-4.302												1319.53	12.8015	-0.19761
88.3571	2694.2	9.92918	2702.44	2682.58	-4.298												1322.41	13.1614	0.0641682
88.4286	2695.78	9.85303	2703.49	2683.78	-4.275												1325.3	13.4841	0.398168
88.5	2697.36	9.77718	2704.51	2684.95	-4.394												1328.18	13.7697	-0.0243873
88.5714	2698.94	9.70166	2705.49	2686.08	-4.285												1331.06	13.9715	0.167835
88.6429	2700.52	9.62646	2706.44	2687.18	-4.693												1333.95	14.1496	0.203613
88.7143	2702.1	9.5516	2707.35	2688.25	-4.219												1336.83	14.3039	-0.189832
88.7857	2703.68	9.47709	2708.24	2689.29	-4.326												1339.71	14.4345	0.256613
88.8571	2705.26	9.40294	2709.09	2690.29	-4.36												1342.6	14.5413	0.293613
88.9286	2706.84	9.32917	2709.92	2691.26	-4.313												1345.48	14.582	0.058946
89	2708.42	9.25578	2710.71	2692.2	-4.659												1348.36	14.6178	0.238946
89.3333	2710	8.91874	2714.06	2696.22	-5.05889												1351.25	14.6487	0.291946
89.6667	2711.58	8.59147	2716.88	2699.69	-4.76244												1354.13	14.6747	0.140946
90	2713.16	8.27514	2719.24	2702.69	-4.73067												1357.01	14.6958	0.314946
90.25	2714.74	8.04576	2720.78	2704.69	-5.20256												1359.9	14.712	0.203946
90.5	2716.31	7.82366	2722.15	2706.5	-4.60956												1365.99	14.7233	0.145946
90.75	2717.89	7.60932	2723.39	2708.17	-4.865												1372.09	14.7297	0.102724
92	2719.47	6.67107	2728.92	2715.58	-5.08578												1378.18	14.714	0.0442793
92.25	2721.05	6.5135	2730.15	2717.12	-5.16378												1384.28	14.1623	0.174502
92.5	2722.63	6.36709	2731.5	2718.76	-5.34289												1390.37	12.9987	-1.07783
92.75	2724.21	6.23233	2733.01	2720.54	-5.24444												1395.14	8.46243	-0.421721
93	2725.79	6.10969	2734.72	2722.5	-4.5262												1399.92	5.61719	-0.287165
93.1	2727.37	6.06414	2735.46	2723.33	-4.5743												1404.69	5.18105	-0.326721
93.2	2728.95	6.02064	2736.25	2724.21	-4.5909												1409.46	4.78283	-0.111721
93.3	2730.53	5.97921	2737.08	2725.12	-4.6683												1414.23	4.31087	-0.00894288
93.4	2732.11	5.9399	2737.95	2726.07	-4.6182												1419.01	3.90634	-0.888054
93.5	2733.69	5.90273	2738.87	2727.06	-4.5507												1423.78	3.56922	-0.0838318
93.6	2735.27	5.86774	2739.84	2728.1	-4.7233												1428.55	3.29953	0.211168
93.7	2736.85	5.83495	2740.86	2729.19	-4.6244												1433.32	3.09726	0.324835
93.8	2738.43	5.80439	2741.93	2730.32	-4.5815												1438.1	2.96242	0.228279
93.9	2740.01	5.7761	2743.06	2731.51	-4.5414												1442.93	2.88657	0.236279
94	2741.59	5.75011	2744.25	2732.75	-4.1321												1447.77	3.20108	0.337168
94.125	2743.17	5.72089	2745.82	2734.38	-4.6785												1452.6	3.50301	0.105724
94.25	2744.75	5.69538	2747.49	2736.1	-4.5805												1457.44	3.90558	0.0591682
94.375	2746.33	5.67362	2749.26	2737.92	-4.7438												1462.27	4.4088	0.0132793
94.5	2747.91	5.65569	2751.15	2739.84	-4.4397												1467.11	5.01266	0.269168
94.625	2749.49	5.64163	2753.14	2741.86	-4.4727												1471.95	5.71716	-0.143054
94.75	2751.07	5.63152	2755.25	2743.99	-4.3177												1476.58	6.35315	0.038946
94.875	2752.65	5.6254	2757.49	2746.24	-4.2376												1481.22	7.42704	0.242946
95	2754.23	5.62335	2759.85	2748.6	-3.878												1485.86	8.81991	0.122946
95.1	2783.02	8.10703	2784.4	2768.18	-3.635												1490.5	10.4129	-0.083054
95.2	2811.81	12.7269	2828.98	2803.53	-3.876												1495.14	12.087	0.243946
95.3	2840.6	15.236	2855.84	2825.36	-3.898												1499.78	13.7233	-0.041054
95.4	2844.65	15.271	2860.78	2830.24	-3.895												1504.42	15.2031	0.229946
95.5	2848.71	15.3001	2864.88	2834.28	-3.936												1509.06	16.4072	0.320946
95.6	2852.76	15.324	2868.26	2837.61	-3.908												1513.7	17.2169	0.191946
95.7	2856.82	15.3435	2871.01	2840.33	-3.837												1518.34	17.5132	0.223946
95.8	2860.87	15.3594	2873.27	2842.55	-4.125												1522.98	17.4893	-0.190054
95.9	2864.93	15.3726	2875.13	2844.38	-3.9												1527.62	17.4194	0.319946
96	2868.98	15.3838	2876.71	2845.94	-4.1464												1532.26	17.3065	-0.138054
96.1667	2873.04	15.4002	2879.02	2848.22	-4.2767												1536.9	17.1536	-0.167054
96.3333	2877.09	15.4169	2881.39	2850.55	-4.467												1541.54	16.9636	0.206946
96.5	2881.15	15.4377	2884.32	2853.45	-4.284												1546.18	16.7396	-0.540054
96.6667	2885.2	15.4662	2888.35	2857.42	-4.4508												1550.81	16.4846	-0.267054
96.8333	2889.26	15.5061	2893.99	2862.98	-4.2502												1555.45	16.2014	-0.604054
97	2893.31	15.5611	2901.75	2870.63	-4.2344												1560.09	15.8931	0.248946
97.125	2903.71	16.1156	2909.43	2877.2	-4.4356												1564.73	15.5627	-0.338054
97.25	2914.12	17.498	2918.87	2883.87	-4.4559												1579.54	15.2131	-0.664054
97.375	2924.52	19.4305	2929.92	2891.06	-4.2725												1594.34	14.8472	-0.503054
97.5	2934.92	21.635	2942.42	2899.16	-4.4031												1609.15	14.4681	-0.532054
97.625	2945.32	23.8335	2956.25	2908.58	-4.0872												1623.96	14.0788	-0.700054
97.75	2955.72	25.748	2971.24	2919.74	-4.2231												1638.76	13.6822	-1.14205
97.875	2966.12	27.1006	2987.25	2933.05	-4.4196												1653.57	13.2813	-0.623054
98	2976.53	27.6132	3004.14	2948.91	-4.0084												1668.38	12.8791	-0.730054
98.1111	2997.53	27.4496	3019.86	2964.96	-4.1203												1683.18	12.4785	-0.463054
98.2222	3018.52	26.993	3036.37	2982.39	-4.0703												1697.99	12.0825	-0.502054
98.3333	3039.52	26.2941	3053.75	3001.17	-4.0821												1712.79	11.6941	-0.785054
98.4444	3060.52	25.4042	3072.08	3021.27	-4.0276												1727.6	10.9519	-0.604054
98.5556	3081.52	24.374	3091.44	3042.69	-4.0359												1742.41	10.2759	-0.984054
98.6667	3102.52	23.2546	3111.9	3065.39	-4.1191												1757.21	9.68966	-0.447054
98.7778	3123.52	22.097	3133.55	3089.35	-4.1381												1772.02	9.2171	-0.336054
98.8889	3144.52	20.9521	3156.46	3114.56	-4.0557												1786.82	8.88199	-0.0769429
99	3165.51	19.871	3180.72	3140.98	-4.1013												1791.05	8.50763	0.0112793
99.0625	3186.51	19.3099	3194.99	3156.37	-4.2605												1795.28	8.229	0.0593905
99.125	3207.51	18.7943	3209.72	3172.13	-4.445												1799.51	8.02059	0.127613
99.1875	3228.51	18.3331	3224.93	3188.26	-4.3494												1803.74	7.89498	-0.533387
99.25	3249.51	17.9354	3240.63	3204.76	-4.4009												1807.97	7.78372	0.0546127
99.3125	3270.51	17.6103	3256.85	3221.62	-4.7568												1812.19	7.67604	-0.689276
99.375	3291.51	17.3668	3273.58	3238.85	-4.7303												1816.42	7.56115	-0.11861
99.4375	3307.31	17.2141	3290.85	3256.42	-4.7184												1820.65	7.37814	-0.468054
99.5	3323.12	17.1612	3308.67	3274.34	-4.3992												1821.77	7.14032	-0.0782762
99.5625	3338.92	17.3197	3328.33	3293.69	-4.4328												1822.89	6.85194	0.0528349
99.625	3354.73	17.7376	3350.39	3314.91	-4.4423												1824.01	5.79799	0.0393905
99.6875	3370.53	18.3285	3373.72	3337.06	-4.4096												1825.13	4.68626	-0.357387
99.75	3386.34	19.0059	3397.21	3359.19	-4.3618												1830.96	4.43327	0.0621682
99.8125	3402.15	19.6833	3419.74	3380.37	-4.5299												1836.79	4.19932	0.0078349
99.875	3417.95	20.2742	3440.19	3399.64	-4.5423												1842.63	3.98893	0.151835
99.9375	3433.76	20.6921	3457.46	3416.07	-4.3155												1848.46	3.80664	-0.295165
100	3449.56	20.8507	3470.41	3428.71	-4.3246												1854.29	3.54445	-0.424832
100.071	3455.82	20.8435	3481.91	3440.23	-4.3799												1860.12	3.44901	0.221724
100.143	3462.08	20.8225	3492.59	3450.94	-4.5446												1865.95	4.26619	0.0591682
100.214	3468.34	20.7881	3502.47	3460.9	-4.5551												1871.78	6.21487	-0.30261
100.286	3474.6	20.741	3511.62	3470.14	-4.2												1877.61	7.37779	-0.0393873
100.357	3480.86	20.6818	3520.06	3478.7	-4.6273												1883.45	8.54071	-0.166387
100.429	3487.12	20.611	3527.85	3486.63	-4.4589												1889.28	9.60934	-0.166498
100.5	3493.38	20.5293	3535.01	3493.95	-4.6056												1895.11	10.4894	-0.761498
100.571	3499.65	20.4371	3541.6	3500.73	-4.4984												1896.49	11.3066	-0.212054
100.643	3505.91	20.3351	3547.65	3506.98	-4.3842												1897.87	11.2424	-0.610943
100.714	3512.17	20.2239	3553.2	3512.75	-4.5612												1899.26	10.7291	0.0250571
100.786	3518.43	20.1041	3558.3	3518.09	-4.7098												1900.64	10.444	0.296502
100.857	3524.69	19.9762	3562.99	3523.03	-4.4373												1902.02	10.1018	0.0371682
100.929	3530.95	19.8408	3567.3	3527.62	-4.4423												1903.41	9.70259	-0.185387
101	3537.21	19.6985	3571.28	3531.88	-4.5121												1904.79	9.24634	0.246502
101.062	3543.47	19.5688	3574.52	3535.39	-4.5199												1906.17	8.73307	0.13439
101.125	3549.73	19.4347	3577.57	3538.7	-4.1934												1907.56	8.16276	0.133613
101.188	3555.99	19.2965	3580.46	3541.86	-4.6253												1927.37	6.22819	0.0372793
101.25	3562.25	19.1547	3583.2	3544.89	-4.4222												1947.18	4.51818	0.199724
101.312	3568.51	19.0095	3585.83	3547.81	-4.3173												1966.99	4.75174	-0.432721
101.375	3574.77	18.8615	3588.38	3550.65	-4.2192												1968.94	5.39836	0.045246
101.438	3581.03	18.7111	3590.87	3553.44	-4.2853												1970.9	6.01891	-0.240154
101.5	3587.29	18.5585	3593.33	3556.21	-4.6046												1972.85	6.76301	-0.487354
101.562	3593.55	18.4042	3595.78	3558.98	-4.3652												1974.8	7.60665	-0.099554
101.625	3599.81	18.2486	3598.27	3561.77	-4.6295												1976.75	8.52581	0.231746
101.688	3606.07	18.0921	3600.81	3564.62	-4.4679												1978.7	9.49647	-0.244154
101.75	3612.33	17.935	3603.43	3567.56	-4.8378												1980.66	10.4946	-0.375554
101.812	3618.59	17.7778	3606.15	3570.6	-4.5722												1982.61	11.9909	0.035146
101.875	3624.85	17.6209	3609.02	3573.78	-4.2565												1984.56	13.4139	-0.390954
101.938	3631.11	17.4645	3612.04	3577.12	-4.4697												1986.51	14.6827	0.217346
102	3637.37	17.3093	3615.26	3580.64	-4.1747												1988.47	15.7161	-0.087054
102.1	3643.63	17.0639	3620.88	3586.75	-4.8216												2005.44	16.7138	0.419146
102.2	3649.89	16.8238	3627.17	3593.52	-5.189												2022.4	17.7532	0.293046
102.3	3656.15	16.5905	3634.24	3601.06	-4.478												2039.37	18.5704	0.071046
102.4	3662.41	16.3657	3642.22	3609.49	-4.2771												2056.34	18.9015	0.391502
102.5	3668.67	16.1509	3651.2	3618.9	-4.5721												2057.59	18.6231	0.415835
102.6	3674.93	15.9478	3661.31	3629.42	-4.2777												2058.83	17.8866	0.295946
102.7	3681.19	15.7579	3672.66	3641.14	-4.3965												2060.07	16.8403	-0.272498
102.8	3687.45	15.5828	3685.36	3654.19	-4.5521												2061.31	15.6323	-0.742054
102.9	3693.71	15.4241	3699.52	3668.67	-4.4329												2062.55	14.411	-0.40361
103	3699.97	15.2836	3715.26	3684.69	-4.3207												2063.8	13.3246	0.110613
103.111	3726.55	15.1298	3735.71	3705.45	-4.7332												2065.04	12.5211	0.169279
103.222	3753.13	14.965	3759.69	3729.76	-4.6937												2066.23	11.9947	0.429846
103.333	3779.71	14.7968	3786.33	3756.74	-4.4192												2067.42	11.3325	0.243279
103.444	3806.28	14.6332	3814.76	3785.49	-4.6163												2068.6	10.7027	0.278279
103.556	3832.86	14.4818	3844.1	3815.14	-4.5942												2069.79	10.1052	0.117613
103.667	3859.44	14.3505	3873.5	3844.8	-4.5121												2070.98	9.2694	0.251613
103.778	3886.02	14.2471	3902.09	3873.59	-4.3988												2072.17	8.50632	-0.114276
103.889	3912.6	14.1793	3928.98	3900.63	-4.6032												2073.36	8.03798	0.0270571
104	3939.17	14.155	3953.33	3925.02	-4.3277												2074.55	7.60193	0.217279
104.167	3967.65	14.5177	3984.68	3955.65	-4.1623												2075.74	7.19819	-0.0692762
104.333	3996.12	15.4246	4012	3981.15	-4.3916												2076.93	6.82674	-0.281832
104.5	4024.59	16.6035	4037.69	4004.49	-4.4204												2078.12	6.48759	-0.153276
104.667	4053.06	17.7824	4064.16	4028.6	-4.4184												2079.31	6.18075	0.0296127
104.833	4081.53	18.6892	4093.82	4056.44	-4.3898												2080.5	5.97181	0.081946
105	4110	19.052	4129.05	4090.95	-4.122												2081.69	5.78104	-0.927721
105.167	4159.19	18.3678	4171.21	4134.48	-3.9706												2082.88	5.60844	-0.0553873
105.333	4208.38	16.6573	4218.54	4185.23	-4.2138												2084.07	5.45401	0.279946
105.5	4257.57	14.4336	4268.81	4239.95	-4.0639												2094.43	5.27636	-0.247721
105.667	4306.76	12.21	4319.79	4295.37	-4.1486												2104.79	5.13101	0.018946
105.833	4355.95	10.4995	4369.25	4348.25	-4.1098												2115.15	5.01796	-0.389943
106	4405.13	9.81525	4414.95	4395.32	-4.2473												2125.51	4.93721	0.0167238
106.333	4479.07	10.7831	4505.6	4484.03	-4.242												2135.88	4.88876	0.145168
106.667	4553.01	12.5805	4588.93	4563.77	-4.2526												2146.24	4.87261	0.200835
107	4626.94	13.5483	4640.49	4613.4	-4.2049												2156.6	5.72876	0.102724
107.167	4633.83	13.2674	4651.41	4624.88	-4.2576												2166.96	7.77034	-0.0831651
107.333	4640.71	12.5652	4657.91	4632.78	-4.4133												2173.22	8.9887	0.309057
107.5	4647.59	11.6524	4661.9	4638.6	-4.3934												2179.48	10.2071	-0.0524984
107.667	4654.48	10.7395	4665.3	4643.82	-4.3039												2185.74	11.3266	0.418724
107.833	4661.36	10.0373	4670.03	4649.96	-4.4326												2192	12.2486	0.114724
108	4668.25	9.75642	4678	4658.49	-4.3843												2198.26	13.1048	-0.0389429
108.333	4695.4	11.8666	4705.63	4681.9	-4.3528												2204.52	12.8364	0.251946
108.667	4722.55	15.7856	4739.53	4707.96	-4.2689												2210.77	12.0314	0.304946
109	4749.71	17.8958	4767.6	4731.81	-4.2809												2217.03	10.6897	0.356502
109.25	4760.58	17.3139	4779.53	4744.9	-4.2256												2217.48	9.37017	0.394057
109.5	4771.44	15.8592	4785.69	4753.97	-4.3971												2217.92	7.51382	0.129057
109.75	4782.31	13.9681	4789.14	4761.21	-4.3365												2218.37	5.85872	0.274835
110	4793.18	12.0769	4792.98	4768.82	-4.3595												2218.82	5.143	0.245279
110.25	4804.05	10.6222	4800.27	4779.02	-4.4335												2245	5.26634	0.46639
110.5	4824.61	10.0404	4814.09	4794.01	-4.4513												2271.18	5.63636	0.493946
110.75	4845.17	12.8353	4838.43	4812.76	-4.5184												2275.06	6.02009	0.564502
111	4865.72	18.9841	4870.95	4832.98	-4.7651												2278.95	6.51345	0.706613
111.333	4886.28	26.6028	4915.9	4862.69	-4.9612												2282.83	7.11645	0.424835
111.667	4906.84	27.7496	4950.99	4895.49	-4.8258												2286.72	8.1615	0.517835
112	4943.07	26.5811	4981.29	4928.13	-5.1151												2290.61	9.76	0.450168
112.333	4979.3	24.8997	5010.52	4960.72	-4.8667												2294.49	11.5804	0.51739
112.667	5015.53	23.3892	5040.86	4994.08	-4.8307												2298.38	13.2912	0.364168
113	5051.76	22.7337	5074.5	5029.03	-4.7311												2302.26	14.5608	0.535057
113.25	5080.66	24.0845	5105.15	5056.98	-4.6464												2306.15	15.0576	0.285946
113.5	5109.56	27.0563	5139.6	5085.49	-4.6037												2308.28	12.5344	0.34439
113.75	5138.46	30.0281	5172.56	5112.5	-4.5705												2310.41	11.4803	0.545502
114	5167.36	31.379	5198.74	5135.98	-4.5899												2318.71	11.2802	0.323946
114.2	5177.9	29.8616	5213.16	5153.44	-4.4845												2327.01	11.1405	0.479057
114.4	5188.43	26.2092	5223.29	5170.88	-4.5735												2335.31	11.0099	0.553835
114.6	5198.97	21.7715	5229.94	5186.4	-4.6027												2343.61	10.8883	0.506502
114.8	5209.5	17.898	5233.9	5198.11	-4.7716												2351.91	10.7757	0.177279
115	5220.04	15.9385	5235.97	5204.1	-4.7269												2360.21	10.6395	0.413502
115.25	5222.12	15.2765	5237.46	5206.9	-4.6454												2368.52	10.5194	0.372724
115.5	5224.2	14.672	5238.49	5209.14	-4.7469												2376.82	10.4153	0.397168
115.75	5226.29	14.125	5239.17	5210.92	-4.7465												2385.12	10.3478	0.0753905
116	5228.37	13.6357	5239.61	5212.34	-4.5299												2393.42	10.2892	0.416613
116.5	5230.45	12.8297	5240.16	5214.5	-4.5608												2401.72	10.2397	0.266724
117	5232.54	12.254	5240.93	5216.42	-4.5755												2410.02	10.1991	-0.0122762
118	5234.62	11.7934	5246.41	5222.83	-4.6237												2418.32	10.1676	-0.000609543
118.25	5269.08	25.3328	5351.24	5300.57	-4.713												2426.62	10.1451	0.105835
118.5	5303.53	24.9494	5382.75	5332.86	-5.1629												2434.92	10.1315	0.385279
118.75	5337.99	20.9845	5392.49	5350.53	-4.41												2443.23	10.127	0.286502
119	5360.64	18.0953	5401.38	5365.19	-4.935												2448.93	10.1302	-0.14261
119.333	5383.28	16.6999	5417.24	5383.84	-4.5337												2454.64	10.1396	0.0905016
119.667	5397.51	15.5038	5429.78	5398.78	-4.5695												2460.34	10.1553	0.0172793
120	5411.73	14.507	5439.93	5410.91	-4.4418												2466.05	10.1712	-0.0808318
120.333	5425.95	13.7097	5448.62	5421.2	-4.8457												2471.75	10.1907	0.00650157
120.667	5440.18	13.1116	5456.79	5430.57	-4.7028												2477.46	10.2137	-0.0158318
121	5454.4	12.7129	5465.39	5439.96	-4.5428												2483.16	10.2402	-0.0419429
121.333	5468.63	12.5136	5475.34	5450.31	-4.6467												2488.87	10.281	0.133057
121.667	5480.15	13.1877	5487.8	5461.43	-4.5392												2490.63	10.3258	0.418057
122	5491.67	17.9526	5504.11	5468.21	-4.6313												2492.39	10.3753	0.14539
122.333	5503.19	25.3666	5523.08	5472.35	-4.517												2494.15	10.4328	0.0572793
122.667	5514.71	33.2221	5543.2	5476.76	-4.4121												2495.92	10.5014	-0.198832
123	5526.23	39.3115	5562.97	5484.34	-4.3656												2497.68	10.5844	-0.288498
123.5	5537.75	40.5389	5590	5508.92	-4.5066												2499.44	10.6579	-0.481943
124	5590.19	32.6009	5620.09	5554.89	-4.218												2501.2	10.7428	-0.102943
125	5642.64	17.4574	5660.09	5625.18	-4.248												2502.96	10.8402	0.344168
126	5646.07	18.3081	5665.88	5629.26	-4.209												2504.73	10.9516	0.189946
127	5649.51	19.888	5670.1	5630.32	-4.25												2506.49	11.0782	0.178946
128	5652.94	20.7387	5673.68	5632.2	-4.434												2508.25	11.9394	-0.467054
129	5656.68	19.8741	5675.75	5636.01	-4.328												2518.01	14.3012	0.125946
130	5660.42	17.972	5676.44	5640.49	-4.397												2527.78	16.8933	0.172946
131	5664.16	16.0699	5678.1	5645.96	-4.539												2537.54	18.243	0.198946
132	5667.9	15.2053	5683.11	5652.7	-4.41												2540.61	18.438	0.197946
133	5686.6	17.451	5709.62	5674.72	-4.44												2543.68	18.3946	0.190946
134	5705.29	22.4183	5760.02	5715.18	-4.3271												2546.76	18.1878	0.00994601
134.333	5723.99	24.2201	5778.45	5730.01	-4.5649												2549.83	17.9847	0.149946
134.667	5742.69	25.9309	5796.38	5744.52	-4.3581												2552.9	17.8639	0.158946
135	5761.38	27.4525	5813.03	5758.12	-4.5138												2555.97	17.7311	0.248946
135.333	5780.08	28.6865	5827.6	5770.22	-4.6364												2559.05	17.5869	0.109946
135.667	5798.77	29.5347	5839.31	5780.24	-4.5245												2562.12	17.4319	0.211946
136	5817.47	29.8987	5847.37	5787.57	-4.4449												2565.19	17.367	-0.114054
136.333	5819.88	29.9854	5852.87	5792.89	-4.5649												2568.26	17.2668	-0.228054
136.667	5822.28	30.0671	5857.49	5797.35	-4.4646												2571.34	17.0922	-0.101054
137	5824.69	30.1438	5861.34	5801.05	-4.5092												2581.9	16.5852	-0.121054
137.25	5827.1	30.1981	5863.79	5803.4	-4.6302												2592.46	16.0275	-0.169054
137.5	5829.5	30.2496	5865.92	5805.42	-4.5077												2603.02	15.431	-0.060054
137.75	5831.91	30.2984	5867.77	5807.17	-4.5081												2607.24	15.2463	0.228946
138	5834.32	30.3443	5869.39	5808.7	-4.6889												2611.45	15.0596	0.247946
138.167	5836.72	30.3734	5870.36	5809.61	-4.53												2615.67	14.8711	0.204946
138.333	5839.13	30.4013	5871.26	5810.46	-4.4669												2619.89	14.6812	0.157946
138.5	5841.54	30.4279	5872.11	5811.25	-4.4524												2624.1	14.4902	0.265946
138.667	5843.95	30.4532	5872.91	5812	-4.5744												2628.32	14.2984	0.229946
138.833	5846.35	30.4774	5873.69	5812.73	-4.4668												2632.54	14.1062	0.104946
139	5848.76	30.5003	5874.45	5813.45	-4.5456												2636.75	13.9139	0.235946
139.2	5851.17	30.5261	5875.36	5814.31	-4.6201												2640.97	13.7218	0.257946
139.4	5853.57	30.5502	5876.29	5815.19	-4.6331												2645.19	13.5302	0.292946
139.6	5855.98	30.5725	5877.27	5816.13	-4.6131												2647.06	13.3395	0.283946
139.8	5858.39	30.593	5878.32	5817.13	-4.5479												2648.93	13.15	0.357946
140	5860.8	30.6117	5879.46	5818.24	-4.8904												2650.8	12.962	0.348946
141	5863.2	30.6785	5887.37	5826.02	-4.4394												2652.66	12.7759	0.339946
141.333	5865.61	30.6909	5891.16	5829.78	-4.6284												2654.53	12.5919	0.390946
141.667	5868.02	30.6983	5895.71	5834.31	-4.5943												2656.4	12.4104	0.298946
142	5870.42	30.7008	5901.12	5839.72	-4.4615												2658.27	12.2317	0.297946
142.5	5884.12	30.0456	5913.44	5853.35	-4.0962												2660.14	12.1436	0.289946
143	5897.82	28.3668	5931.27	5874.54	-4.5002												2662.01	12.0562	0.351946
143.333	5911.52	26.8915	5945.14	5891.36	-4.6425												2663.88	11.7159	0.219946
143.667	5925.22	25.28	5959.83	5909.27	-4.6212												2665.75	11.5789	0.229946
144	5938.92	23.6597	5974.68	5927.36	-4.6407												2667.61	11.4448	0.226946
144.25	5952.62	22.5155	5985.54	5940.51	-4.5353												2669.48	11.3141	0.330946
144.5	5966.32	21.4919	5995.86	5952.87	-4.6765												2671.35	11.1867	0.241946
144.75	5980.02	20.6426	6005.35	5964.06	-4.5588												2673.22	11.063	0.327946
145	5993.72	20.0216	6013.74	5973.7	-4.5726												2675.09	10.9431	0.368946
145.333	5998.28	19.3876	6023.41	5984.63	-4.5884												2676.96	10.8272	0.270946
145.667	6002.84	18.7898	6031.8	5994.22	-4.8457												2678.83	10.7154	0.061946
146	6007.4	18.2283	6039.07	6002.62	-4.6404												2680.7	10.6081	0.300946
146.25	6011.96	17.8309	6043.87	6008.21	-4.7527												2682.56	10.5053	0.300946
146.5	6016.51	17.4539	6048.18	6013.27	-4.9045												2684.43	10.4072	0.193946
146.75	6021.07	17.0973	6052.05	6017.85	-4.8862												2686.3	10.3141	0.318946
147	6025.63	16.7611	6055.54	6022.01	-4.8141												2687.88	10.2366	0.344946
147.25	6030.19	16.4452	6058.71	6025.82	-4.8285												2689.46	10.1594	0.339946
147.5	6034.75	16.1497	6061.62	6029.32	-4.9122												2691.04	10.0824	0.360946
147.75	6039.3	15.8746	6064.34	6032.59	-4.6935												2692.62	10.0056	0.321946
148	6043.86	15.6199	6066.91	6035.67	-4.8097												2694.2	9.92918	0.325946
148.25	6048.42	15.3856	6069.4	6038.63	-4.6979												2695.78	9.85303	0.348946
148.5	6052.98	15.1716	6071.87	6041.53	-4.6902												2697.36	9.77718	0.229946
148.75	6057.54	14.978	6074.38	6044.42	-4.8877												2698.94	9.70166	0.338946
149	6062.09	14.8048	6076.98	6047.37	-4.9744												2700.52	9.62646	-0.069054
149.25	6066.65	14.6519	6079.73	6050.43	-4.8524												2702.1	9.5516	0.404946
149.5	6071.21	14.5195	6082.7	6053.66	-4.9726												2703.68	9.47709	0.297946
149.75	6075.77	14.4074	6085.94	6057.13	-4.8165												2705.26	9.40294	0.263946
150	6080.33	14.3157	6089.51	6060.88	-4.9696												2706.84	9.32917	0.310946
150.333	6084.88	14.2251	6094.9	6066.44	-4.5772												2708.42	9.25578	-0.035054
150.667	6089.44	14.1708	6101.11	6072.77	-4.7051												2710	8.91874	-0.434943
151	6094	14.1527	6108.3	6080	-4.7725												2711.58	8.59147	-0.138498
151.2	6101.25	14.2851	6113.54	6084.97	-4.7222												2713.16	8.27514	-0.106721
151.4	6108.51	14.6446	6119.78	6090.49	-4.8936												2714.74	8.04576	-0.57861
151.6	6115.76	15.1749	6126.65	6096.3	-4.8041												2716.32	7.82366	0.0143905
151.8	6123.02	15.8197	6133.82	6102.18	-4.8081												2717.89	7.60932	-0.241054
152	6130.27	16.5225	6140.94	6107.9	-4.9774												2719.47	6.67107	-0.461832
152.5	6137.53	18.1637	6156.26	6119.94	-4.8951												2721.05	6.5135	-0.539832
153	6144.78	18.9348	6163.72	6125.85	-4.9442												2722.63	6.36709	-0.718943
153.5	6145.32	18.9759	6165.29	6127.33	-4.8566												2724.21	6.23233	-0.620498
154	6145.86	19.0144	6166.58	6128.55	-4.9543												2725.79	6.10969	0.097746
154.5	6146.39	19.0502	6167.63	6129.53	-4.9569												2727.37	6.06414	0.049646
155	6146.93	19.0833	6168.48	6130.31	-4.9131												2728.95	6.02064	0.033046
155.333	6147.47	19.104	6168.96	6130.75	-5.0643												2730.53	5.97921	-0.044354
155.667	6148	19.1234	6169.37	6131.13	-4.9164												2732.11	5.9399	0.00574601
156	6148.54	19.1417	6169.74	6131.46	-4.8548												2733.69	5.90273	0.073246
156.25	6149.08	19.1546	6170	6131.69	-4.8865												2735.27	5.86774	-0.099354
156.5	6149.61	19.1669	6170.23	6131.9	-4.8808												2736.85	5.83495	-0.000453987
156.75	6150.15	19.1785	6170.46	6132.1	-4.9157												2738.43	5.80439	0.042446
157	6150.69	19.1895	6170.68	6132.3	-4.8695												2740.01	5.7761	0.082546
157.333	6151.22	19.203	6170.98	6132.57	-4.9712												2741.59	5.75011	0.491846
157.667	6151.76	19.2154	6171.28	6132.85	-4.8523												2743.17	5.72089	-0.054554
158	6152.3	19.2266	6171.61	6133.16	-4.9917												2744.75	5.69538	0.043446
158.25	6152.84	19.2342	6171.88	6133.41	-5.0683												2746.33	5.67362	-0.119854
158.5	6153.37	19.2412	6172.17	6133.69	-5.0653												2747.91	5.65569	0.184246
158.75	6153.91	19.2475	6172.49	6133.99	-4.8682												2749.49	5.64163	0.151246
159	6154.45	19.2531	6172.84	6134.34	-4.9375												2751.07	5.63152	0.306246
159.25	6154.98	19.2581	6173.24	6134.72	-4.7689												2752.65	5.6254	0.386346
159.5	6155.52	19.2624	6173.67	6135.15	-5.1568												2754.23	5.62335	0.745946
159.75	6156.06	19.2661	6174.16	6135.62	-4.8448												2783.02	8.10703	0.988946
160	6156.59	19.269	6174.69	6136.16	-4.8817												2811.81	12.7269	0.747946
160.333	6157.13	19.272	6175.5	6136.96	-4.941												2840.6	15.236	0.725946
160.667	6157.67	19.2738	6176.43	6137.88	-4.8217												2844.65	15.271	0.728946
161	6158.2	19.2744	6177.48	6138.93	-4.9941												2848.71	15.3001	0.687946
161.2	6172.88	19.2508	6179.2	6140.7	-4.7839												2852.76	15.324	0.715946
161.4	6187.56	19.182	6182.96	6144.59	-5.1011												2856.82	15.3435	0.786946
161.6	6202.24	19.0708	6188.6	6150.46	-4.9406												2860.87	15.3594	0.498946
161.8	6216.92	18.9202	6196.02	6158.18	-4.7979												2864.93	15.3726	0.723946
162	6231.6	18.7328	6205.08	6167.61	-4.8381												2868.98	15.3838	0.477546
162.333	6246.28	18.347	6223.47	6186.77	-4.8352												2873.04	15.4002	0.347246
162.667	6260.96	17.8805	6245.46	6209.7	-4.8196												2877.09	15.4169	0.156946
163	6275.64	17.3466	6270.47	6235.78	-4.8075												2881.15	15.4377	0.339946
163.25	6290.31	16.91	6290.85	6257.03	-4.9875												2885.2	15.4662	0.173146
163.5	6304.99	16.4485	6312.34	6279.44	-4.8334												2889.26	15.5061	0.373746
163.75	6319.67	15.9677	6334.69	6302.75	-4.9696												2893.31	15.5611	0.389546
164	6334.35	15.4732	6357.65	6326.7	-5.0943												2903.71	16.1156	0.188346
164.25	6349.03	14.9706	6380.97	6351.03	-4.8574												2914.12	17.498	0.168046
164.5	6363.71	14.4655	6404.39	6375.46	-5.0407												2924.52	19.4305	0.351446
164.75	6378.39	13.9634	6427.68	6399.75	-5.1941												2934.92	21.635	0.220846
165	6393.07	13.47	6450.57	6423.63	-5.1918												2945.32	23.8335	0.536746
165.25	6407.75	12.9827	6473.19	6447.22	-5.4226												2955.72	25.748	0.400846
165.5	6422.42	12.4955	6495.8	6470.81	-5.2194												2966.12	27.1006	0.204346
165.75	6437.1	12.0083	6518.42	6494.4	-5.5577												2976.53	27.6132	0.615546
																	2997.53	27.4496	0.503646
																	3018.52	26.993	0.553646
																	3039.52	26.2941	0.541846
																	3060.52	25.4042	0.596346
																	3081.52	24.374	0.588046
																	3102.52	23.2546	0.504846
																	3123.52	22.097	0.485846
																	3144.52	20.9521	0.568246
																	3165.51	19.871	0.522646
																	3186.51	19.3099	0.363446
																	3207.51	18.7943	0.178946
																	3228.51	18.3331	0.274546
																	3249.51	17.9354	0.223046
																	3270.51	17.6103	-0.132854
																	3291.51	17.3668	-0.106354
																	3307.31	17.2141	-0.094454
																	3323.12	17.1612	0.224746
																	3338.92	17.3197	0.191146
																	3354.73	17.7376	0.181646
																	3370.53	18.3285	0.214346
																	3386.34	19.0059	0.262146
																	3402.15	19.6833	0.094046
																	3417.95	20.2742	0.081646
																	3433.76	20.6921	0.308446
																	3449.56	20.8507	0.299346
																	3455.82	20.8435	0.244046
																	3462.08	20.8225	0.079346
																	3468.34	20.7881	0.068846
																	3474.6	20.741	0.423946
																	3480.86	20.6818	-0.00335399
																	3487.12	20.611	0.165046
																	3493.39	20.5293	0.018346
																	3499.65	20.4371	0.125546
																	3505.91	20.3351	0.239746
																	3512.17	20.2239	0.062746
																	3518.43	20.1041	-0.085854
																	3524.69	19.9762	0.186646
																	3530.95	19.8408	0.181646
																	3537.21	19.6985	0.111846
																	3543.47	19.5688	0.104046
																	3549.73	19.4347	0.430546
																	3555.99	19.2965	-0.00135399
																	3562.25	19.1547	0.201746
																	3568.51	19.0095	0.306646
																	3574.77	18.8615	0.404746
																	3581.03	18.7111	0.338646
																	3587.29	18.5585	0.019346
																	3593.55	18.4042	0.258746
																	3599.81	18.2486	-0.00555399
																	3606.07	18.0921	0.156046
																	3612.33	17.935	-0.213854
																	3618.59	17.7778	0.051746
																	3624.85	17.6209	0.367446
																	3631.11	17.4645	0.154246
																	3637.37	17.3093	0.449246
																	3643.63	17.0639	-0.197654
																	3649.89	16.8238	-0.565054
																	3656.15	16.5905	0.145946
																	3662.41	16.3657	0.346846
																	3668.67	16.1509	0.051846
																	3674.93	15.9478	0.346246
																	3681.19	15.7579	0.227446
																	3687.45	15.5828	0.071846
																	3693.71	15.4241	0.191046
																	3699.97	15.2836	0.303246
																	3726.55	15.1298	-0.109254
																	3753.13	14.965	-0.069754
																	3779.71	14.7968	0.204746
																	3806.28	14.6332	0.00764601
																	3832.86	14.4818	0.029746
																	3859.44	14.3505	0.111846
																	3886.02	14.2471	0.225146
																	3912.6	14.1793	0.020746
																	3939.17	14.155	0.296246
																	3967.65	14.5177	0.461646
																	3996.12	15.4246	0.232346
																	4024.59	16.6035	0.203546
																	4053.06	17.7824	0.205546
																	4081.53	18.6892	0.234146
																	4110	19.052	0.501946
																	4159.19	18.3678	0.653346
																	4208.38	16.6573	0.410146
																	4257.57	14.4336	0.560046
																	4306.76	12.21	0.475346
																	4355.95	10.4995	0.514146
																	4405.13	9.81525	0.376646
																	4479.07	10.7831	0.381946
																	4553.01	12.5805	0.371346
																	4626.94	13.5483	0.419046
																	4633.83	13.2674	0.366346
																	4640.71	12.5652	0.210646
																	4647.59	11.6524	0.230546
																	4654.48	10.7395	0.320046
																	4661.36	10.0373	0.191346
																	4668.25	9.75642	0.239646
																	4695.4	11.8666	0.271146
																	4722.55	15.7856	0.355046
																	4749.71	17.8958	0.343046
																	4760.58	17.3139	0.398346
																	4771.44	15.8592	0.226846
																	4782.31	13.9681	0.287446
																	4793.18	12.0769	0.264446
																	4804.05	10.6222	0.190446
																	4824.61	10.0404	0.172646
																	4845.17	12.8353	0.105546
																	4865.72	18.9841	-0.141154
																	4886.28	26.6028	-0.337254
																	4906.84	27.7496	-0.201854
																	4943.07	26.5811	-0.491154
																	4979.3	24.8997	-0.242754
																	5015.53	23.3892	-0.206754
																	5051.76	22.7337	-0.107154
																	5080.66	24.0845	-0.022454
																	5109.56	27.0563	0.020246
																	5138.46	30.0281	0.053446
																	5167.36	31.379	0.034046
																	5177.9	29.8616	0.139446
																	5188.43	26.2092	0.050446
																	5198.97	21.7715	0.021246
																	5209.5	17.898	-0.147654
																	5220.04	15.9385	-0.102954
																	5222.12	15.2765	-0.021454
																	5224.2	14.672	-0.122954
																	5226.29	14.125	-0.122554
																	5228.37	13.6357	0.094046
																	5230.45	12.8297	0.063146
																	5232.54	12.254	0.048446
																	5234.62	11.7934	0.000246013
																	5269.08	25.3328	-0.089054
																	5303.53	24.9494	-0.538954
																	5337.99	20.9845	0.213946
																	5360.64	18.0953	-0.311054
																	5383.28	16.6999	0.090246
																	5397.51	15.5038	0.054446
																	5411.73	14.507	0.182146
																	5425.95	13.7097	-0.221754
																	5440.18	13.1116	-0.078854
																	5454.4	12.7129	0.081146
																	5468.63	12.5136	-0.022754
																	5480.15	13.1877	0.084746
																	5491.67	17.9526	-0.00735399
																	5503.19	25.3666	0.106946
																	5514.71	33.2221	0.211846
																	5526.23	39.3115	0.258346
																	5537.75	40.5389	0.117346
																	5590.19	32.6009	0.405946
																	5642.64	17.4574	0.375946
																	5646.07	18.3081	0.414946
																	5649.51	19.888	0.373946
																	5652.94	20.7387	0.189946
																	5656.68	19.8741	0.295946
																	5660.42	17.972	0.226946
																	5664.16	16.0699	0.084946
																	5667.9	15.2053	0.213946
																	5686.6	17.451	0.183946
																	5705.29	22.4183	0.296846
																	5723.99	24.2201	0.059046
																	5742.69	25.9309	0.265846
																	5761.38	27.4525	0.110146
																	5780.08	28.6865	-0.012454
																	5798.77	29.5347	0.099446
																	5817.47	29.8987	0.179046
																	5819.88	29.9854	0.059046
																	5822.28	30.0671	0.159346
																	5824.69	30.1438	0.114746
																	5827.1	30.1981	-0.00625399
																	5829.5	30.2496	0.116246
																	5831.91	30.2984	0.115846
																	5834.32	30.3443	-0.064954
																	5836.72	30.3734	0.093946
																	5839.13	30.4013	0.157046
																	5841.54	30.4279	0.171546
																	5843.95	30.4532	0.049546
																	5846.35	30.4774	0.157146
																	5848.76	30.5003	0.078346
																	5851.17	30.5261	0.00384601
																	5853.57	30.5502	-0.00915399
																	5855.98	30.5725	0.010846
																	5858.39	30.593	0.076046
																	5860.8	30.6117	-0.266454
																	5863.2	30.6785	0.184546
																	5865.61	30.6909	-0.00445399
																	5868.02	30.6983	0.029646
																	5870.42	30.7008	0.162446
																	5884.12	30.0456	0.527746
																	5897.82	28.3668	0.123746
																	5911.52	26.8915	-0.018554
																	5925.22	25.28	0.00274601
																	5938.92	23.6597	-0.016754
																	5952.62	22.5155	0.088646
																	5966.32	21.4919	-0.052554
																	5980.02	20.6426	0.065146
																	5993.72	20.0216	0.051346
																	5998.28	19.3876	0.035546
																	6002.84	18.7898	-0.221754
																	6007.4	18.2283	-0.016454
																	6011.96	17.8309	-0.128754
																	6016.51	17.4539	-0.280554
																	6021.07	17.0973	-0.262254
																	6025.63	16.7611	-0.190154
																	6030.19	16.4452	-0.204554
																	6034.75	16.1497	-0.288254
																	6039.3	15.8746	-0.069554
																	6043.86	15.6199	-0.185754
																	6048.42	15.3856	-0.073954
																	6052.98	15.1716	-0.066254
																	6057.54	14.978	-0.263754
																	6062.09	14.8048	-0.350454
																	6066.65	14.6519	-0.228454
																	6071.21	14.5195	-0.348654
																	6075.77	14.4074	-0.192554
																	6080.33	14.3157	-0.345654
																	6084.88	14.2251	0.046746
																	6089.44	14.1708	-0.081154
																	6094	14.1527	-0.148554
																	6101.25	14.2851	-0.098254
																	6108.51	14.6446	-0.269654
																	6115.76	15.1749	-0.180154
																	6123.02	15.8197	-0.184154
																	6130.27	16.5225	-0.353454
																	6137.53	18.1637	-0.271154
																	6144.78	18.9348	-0.320254
																	6145.32	18.9759	-0.232654
																	6145.86	19.0144	-0.330354
																	6146.39	19.0502	-0.332954
																	6146.93	19.0833	-0.289154
																	6147.47	19.104	-0.440354
																	6148	19.1234	-0.292454
																	6148.54	19.1417	-0.230854
																	6149.08	19.1546	-0.262554
																	6149.61	19.1669	-0.256854
																	6150.15	19.1785	-0.291754
																	6150.69	19.1895	-0.245554
																	6151.22	19.203	-0.347254
																	6151.76	19.2154	-0.228354
																	6152.3	19.2266	-0.367754
																	6152.84	19.2342	-0.444354
																	6153.37	19.2412	-0.441354
																	6153.91	19.2475	-0.244254
																	6154.45	19.2531	-0.313554
																	6154.98	19.2581	-0.144954
																	6155.52	19.2624	-0.532854
																	6156.06	19.2661	-0.220854
																	6156.59	19.269	-0.257754
																	6157.13	19.272	-0.317054
																	6157.67	19.2738	-0.197754
																	6158.2	19.2744	-0.370154
																	6172.88	19.2508	-0.159954
																	6187.56	19.182	-0.477154
																	6202.24	19.0708	-0.316654
																	6216.92	18.9202	-0.173954
																	6231.6	18.7328	-0.214154
																	6246.28	18.347	-0.211254
																	6260.96	17.8805	-0.195654
																	6275.64	17.3466	-0.183554
																	6290.31	16.91	-0.363554
																	6304.99	16.4485	-0.209454
																	6319.67	15.9677	-0.345654
																	6334.35	15.4732	-0.470354
																	6349.03	14.9706	-0.233454
																	6363.71	14.4655	-0.416754
																	6378.39	13.9634	-0.570154
																	6393.07	13.47	-0.567854
																	6407.75	12.9827	-0.798654
																	6422.43	12.4955	-0.595454
																	6437.1	12.0083	-0.933754
