# Supplementary material for: Tracking westerly wind directions over Europe since the middle Holocene
Source: Nat Commun. 2022 Dec 21;13:7866. doi: 10.1038/s41467-022-34952-9 (PMC9772192; doi:10.1038/s41467-022-34952-9)
Supplement: Supplementary file 5 — Supplementary Dataset 3 [file 41467_2022_34952_MOESM5_ESM.xlsx]

## Sheet: SrCa
Data of BA14-1								Data of BA18-4								Data of composite Sr/Ca values
Depth (mm)	Age (yr BP)	Error (2s)	Error +	Error -	Sr/Ca			Depth (mm)	Age (yr BP)	Error (2s)	Error +	Error -	Sr/Ca			Age (yr BP)	Sr/Ca (Z-score)
0	723.672	49.5199	777.593	678.553	1.25			0	7.48061	16.6402	21.7362	-11.5442	0.051767			7.48061	0.196456
0.5	742.298	40.9509	786.708	704.806	1.192			0.2	10.4201	15.5738	23.7839	-7.36365	0.0477967			10.4201	-0.0386907
1	760.762	32.6096	795.73	730.511	1.327			0.4	13.3593	14.4985	25.7859	-3.21112	0.0469026			13.3593	-0.091647
1.5	777.762	25.4426	804.467	753.582	1.31			0.6	16.3009	13.4347	27.7792	0.909781	0.0450365			16.3009	-0.202165
2	791.996	20.3968	812.725	771.932	1.46			0.8	19.2479	12.4024	29.8002	4.99546	0.0419132			19.2479	-0.387149
2.5	803.167	18.0539	820.918	784.81	1.5			1	22.2033	11.4217	31.8858	9.04231	0.0490902			22.2033	0.0379173
3	814.981	17.5366	831.877	796.804	1.567			1.14286	24.321	10.7641	33.4353	11.9072	0.0486707			24.321	0.0130751
3.5	832.151	17.6026	849.039	813.834	1.582			1.28571	26.4455	10.1503	35.0497	14.749	0.0467444			26.4455	-0.101012
4	859.386	17.0096	875.842	841.823	1.628			1.42857	28.5779	9.58793	36.7425	17.5667	0.0441321			28.5779	-0.255728
4.5	899.212	14.8726	913.869	884.124	1.666			1.57143	30.7193	9.08418	38.5271	20.3587	0.0403718			30.7193	-0.478438
5	945.407	11.7357	957.294	933.823	1.624			1.71429	32.8706	8.6464	40.4167	23.1239	0.0457742			32.8706	-0.158473
5.3	972.685	9.74866	982.745	963.248	1.656			1.85714	35.033	8.28196	42.4248	25.8609	0.0474738			35.033	-0.0578156
5.5	989.566	8.50046	998.437	981.436	1.529			2	37.2075	7.99817	44.5647	28.5683	0.0489557			37.2075	0.0299553
5.7	1004.78	7.38074	1012.53	997.773	1.69			2.25	41.0404	7.70143	48.6341	33.2312	0.048746			41.0404	0.0175323
6	1023.28	6.0683	1029.62	1017.48	1.322			2.5	44.8902	7.61583	53.0231	37.7914	0.0496241			44.8902	0.0695382
6.5	1039.16	5.42275	1043.41	1032.57	0.984			2.75	48.7336	7.68303	57.6066	42.2406	0.0535553			48.7336	0.302369
7	1041.32	5.46141	1045.24	1034.31	1.121			3	52.547	7.84465	62.2597	46.5704	0.0500891			52.547	0.0970775
7.5	1041.46	5.46141	1045.24	1034.31	0.98			3.16667	55.0612	7.97604	65.3386	49.3866	0.0491603			55.0612	0.0420695
8	1041.59	5.46141	1045.24	1034.31	0.827			3.33333	57.5446	8.10617	68.3559	52.1435	0.0469713			57.5446	-0.0875773
8.3	1041.67	5.46141	1045.24	1034.31	1.336			3.5	59.9905	8.21775	71.2743	54.8388	0.042099			59.9905	-0.376144
8.6	1041.75	5.26575	1045.56	1035.03	1.062			3.66667	62.3919	8.29349	74.057	57.47	0.0433803			62.3919	-0.300255
9	1043.21	4.91174	1046.86	1037.04	1.039			3.83333	64.7418	8.3161	76.6668	60.0346	0.0434805			64.7418	-0.294321
9.5	1047.12	3.78082	1049.95	1042.38	1.039			4	67.0333	8.26828	79.0667	62.5301	0.0446826			67.0333	-0.223127
10	1053.6	3.2944	1056.34	1049.75	1.146			4.16667	69.2596	8.13809	81.2288	64.9526	0.0426738			69.2596	-0.3421
10.5	1059.81	3.49444	1062.81	1055.82	1.027			4.33333	71.4147	7.935	83.1624	67.2924	0.0438549			71.4147	-0.27215
11	1064.99	4.15541	1068.52	1060.21	0.958			4.5	73.4929	7.67382	84.8858	69.5381	0.0422475			73.4929	-0.367348
11.3	1067.32	4.62571	1071.25	1062	0.98			4.66667	75.4883	7.36937	86.4173	71.6786	0.0393908			75.4883	-0.536537
11.6	1068.54	5.09571	1073.25	1063.06	0.973			4.83333	77.3951	7.03644	87.7753	73.7024	0.0413278			77.3951	-0.421821
12	1068.88	5.44227	1074.19	1063.3	1.042			5	79.2075	6.68986	88.9782	75.5985	0.0446378			79.2075	-0.225782
12.3	1069.62	5.44227	1074.19	1063.3	0.986			5.16667	80.9197	6.34443	90.0443	77.3555	0.0447051			80.9197	-0.221794
12.6	1070.36	5.44227	1074.19	1063.3	1.316			5.33333	82.5259	6.01497	90.9921	78.9621	0.0456635			82.5259	-0.165029
13	1071.35	5.31237	1074.42	1063.79	1.285			5.5	84.0202	5.71629	91.8397	80.4072	0.0431061			84.0202	-0.316495
13.5	1072.59	5.17806	1079.44	1069.08	1.297			5.66667	85.3969	5.46321	92.6058	81.6794	0.0400365			85.3969	-0.498295
14	1085.56	5.56463	1093.28	1082.15	1.313			5.83333	86.6502	5.27053	93.3085	82.7674	0.0464455			86.6502	-0.118719
14.3	1098.69	6.14551	1107.05	1094.76	1.1			6	87.7742	5.15307	93.9663	83.6601	0.0460718			87.7742	-0.140849
14.6	1114.94	6.92588	1123.97	1110.11	1.334			6.16667	88.7704	5.12177	94.6001	84.3566	0.0467684			88.7704	-0.0995944
15	1139.14	8.10049	1149	1132.79	1.025			6.33333	89.6697	5.17211	95.2416	84.8974	0.0488031			89.6697	0.0209162
15.5	1168.96	9.44448	1179.55	1160.66	1.212			6.5	90.5103	5.29571	95.9251	85.3337	0.0464942			90.5103	-0.11583
16	1192.49	10.2099	1203.19	1182.77	1.405			6.66667	91.3304	5.48419	96.6849	85.7165	0.0489035			91.3304	0.0268627
16.5	1205.26	10.059	1215.25	1195.13	1.494			6.83333	92.168	5.72917	97.5551	86.0968	0.0496634			92.168	0.0718674
17	1209.74	8.74528	1217.56	1200.07	1.356			7	93.0613	6.02225	98.5701	86.5256	0.0510521			93.0613	0.154114
17.3	1210.19	8.22837	1217.56	1201.11	1.405			7.33	95.144	6.71166	101.141	87.7177	0.0473949			95.144	-0.0624862
17.6	1210.46	7.91788	1217.56	1201.73	1.397			7.66	97.8911	7.49174	104.68	89.6964	0.0476908			97.8911	-0.0449618
18	1210.82	7.09326	1217.56	1203.38	1.336			8	101.729	8.32151	109.619	92.9764	0.0477651			101.729	-0.0405593
18.3	1212.87	6.06456	1218.28	1206.15	1.165			8.125	103.455	8.62004	111.816	94.576	0.0460319			103.455	-0.14321
18.6	1216.34	5.42504	1221.12	1210.27	1.134			8.25	105.344	8.9137	114.206	96.3784	0.0444439			105.344	-0.237263
19	1222.82	4.90638	1227.29	1217.48	1.276			8.375	107.377	9.20357	116.765	98.3579	0.0465868			107.377	-0.110348
20	1245.68	4.93444	1250.78	1240.91	0.998			8.5	109.534	9.49071	119.47	100.489	0.0439465			109.534	-0.266724
20.5	1259.03	5.7351	1265.17	1253.7	1.048			8.625	111.798	9.77622	122.298	102.746	0.0497254			111.798	0.0755391
21	1272.58	6.78778	1279.92	1266.34	1.174			8.75	114.149	10.0612	125.226	105.104	0.0457594			114.149	-0.159352
21.5	1285.52	7.74726	1293.85	1278.36	1.149			8.875	116.568	10.3466	128.229	107.536	0.0461992			116.568	-0.133303
22	1297.08	8.26832	1305.82	1289.28	1.033			9	119.037	10.6337	131.285	110.018	0.0447471			119.037	-0.219304
22.3	1303.07	8.24941	1311.65	1295.15	1.034			9.2	123.042	11.0989	136.225	114.027	0.0437883			123.042	-0.27609
22.6	1308.42	8.00892	1316.58	1300.56	1.052			9.4	127.049	11.5754	141.144	117.993	0.0446711			127.049	-0.223808
23	1314.81	7.44818	1322.15	1307.25	1.191			9.6	130.979	12.0676	145.945	121.81	0.0412259			130.979	-0.427854
23.5	1322.1	6.56317	1328.26	1315.14	1.195			9.8	134.755	12.5799	150.534	125.374	0.04146			134.755	-0.413988
24	1329.26	5.73517	1334.43	1322.96	1.285			10	138.3	13.1166	154.813	128.58	0.0375826			138.3	-0.643631
24.2	1332.23	5.47882	1337.14	1326.18	1.286			10.1667	141.031	13.5839	158.084	130.916	0.0383231			141.031	-0.599776
24.5	1336.83	5.18387	1341.48	1331.12	1.282			10.3333	143.552	14.0627	161.082	132.957	0.0403398			143.552	-0.480335
24.8	1341.57	4.9805	1346.1	1336.13	1.292			10.5	145.87	14.5443	163.813	134.725	0.0374397			145.87	-0.652094
25	1344.8	4.88697	1349.28	1339.51	1.191			10.6667	147.989	15.0201	166.286	136.246	0.0382397			147.989	-0.604713
25.2	1348.06	4.82089	1352.53	1342.89	1.217			10.8333	149.915	15.4816	168.508	137.545	0.0389139			149.915	-0.564787
25.5	1353.02	4.76164	1357.46	1347.94	1.21			11	151.653	15.9201	170.487	138.647	0.0398701			151.653	-0.508153
25.8	1358.01	4.73434	1362.4	1352.93	1.225			11.1429	152.998	16.2711	171.995	139.452	0.045003			152.998	-0.204149
26	1361.34	4.72506	1365.66	1356.21	1.216			11.2857	154.211	16.5935	173.334	140.147	0.041072			154.211	-0.436966
26.5	1369.69	4.71728	1373.66	1364.22	1.07			11.4286	155.297	16.8818	174.509	140.745	0.0403371			155.297	-0.480491
27	1378.2	4.76984	1381.88	1372.34	1.25			11.5714	156.259	17.1307	175.525	141.264	0.0386964			156.259	-0.577665
27.5	1387.11	4.93717	1390.91	1381.04	1.051			11.7143	157.1	17.3347	176.387	141.718	0.0385948			157.1	-0.583684
28	1396.63	5.27369	1401.31	1390.77	1.052			11.8571	157.823	17.4883	177.1	142.123	0.0385773			157.823	-0.584722
28.5	1406.79	5.72971	1413.15	1401.69	1.073			12	158.432	17.5862	177.667	142.495	0.0387403			158.432	-0.575064
29	1416.82	5.83907	1424.42	1412.74	0.987			12.1429	158.932	17.6249	178.096	142.847	0.0377789			158.932	-0.632006
29.5	1425.77	4.70451	1431.92	1422.51	1.085			12.2857	159.335	17.5435	178.271	143.184	0.0371778			159.335	-0.667609
30	1432.68	1.77962	1433.18	1429.62	1.104			12.4286	159.653	17.4291	178.37	143.512	0.036753			159.653	-0.692768
30.5	1437.4	-0.221775	1433.18	1433.62	1.084			12.5714	159.902	17.2952	178.422	143.832	0.0393726			159.902	-0.537617
31	1442.94	-2.33319	1433.18	1437.85	1.288			12.7143	160.093	17.144	178.437	144.149	0.0348554			160.093	-0.805152
31.3	1448.26	-2.62697	1437.01	1442.26	1.096			12.8571	160.242	16.9854	178.437	144.466	0.0391051			160.242	-0.553458
31.6	1456.08	0.485968	1450.19	1449.22	1.109			13	160.361	16.8248	178.437	144.787	0.0363315			160.361	-0.717732
32	1471.83	9.71938	1483.47	1464.03	1.498			13.1667	160.48	16.6326	178.437	145.172	0.0354228			160.48	-0.771551
32.5	1501.66	30.0402	1553.33	1493.25	1.265			13.3333	160.599	16.4325	178.437	145.572	0.0390718			160.599	-0.555431
33	1540.76	54.2827	1640.59	1532.03	0.861			13.5	160.739	16.2216	178.437	145.994	0.0380983			160.739	-0.613092
33.2	1558.31	63.3633	1676.17	1549.44	0.676			13.6667	160.921	15.997	178.437	146.443	0.0376893			160.921	-0.637313
33.4	1576.66	71.3567	1710.31	1567.6	0.463			13.8333	161.168	15.7559	178.437	146.925	0.0379791			161.168	-0.620147
33.6	1595.62	77.7732	1741.84	1586.29	0.459			14	161.501	15.5123	178.471	147.446	0.0379487			161.501	-0.621949
33.8	1614.99	82.1229	1769.54	1605.29	0.449			14.1667	161.942	15.274	178.562	148.014	0.0395533			161.942	-0.526915
34	1634.58	83.9159	1792.21	1624.38	0.914			14.3333	162.522	15.0394	178.728	148.649	0.0392725			162.522	-0.543545
34.3	1663.93	78.0957	1808.89	1652.7	1.102			14.5	163.271	14.9315	179.235	149.372	0.037649			163.271	-0.639701
34.5	1683.13	71.1195	1813.33	1671.09	0.983			14.6667	164.222	14.8784	179.962	150.205	0.0386358			164.222	-0.581257
34.8	1710.82	59.3081	1816.09	1697.48	0.998			14.8333	165.405	14.8835	180.937	151.17	0.0385216			165.405	-0.588022
35	1728.18	51.0542	1816.09	1713.98	1.009			15	166.852	14.9525	182.195	152.29	0.0406445			166.852	-0.46229
35.5	1766.05	33.0041	1816.09	1750.08	1.087			15.2	168.98	15.128	184.124	153.868	0.0432042			168.98	-0.310685
36	1793.1	19.8336	1816.09	1776.42	1.06			15.4	171.587	15.414	186.565	155.737	0.0412513			171.587	-0.426351
36.5	1806.34	12.4613	1816.09	1791.17	1.128			15.6	174.727	15.8206	189.576	157.935	0.0430604			174.727	-0.319201
37	1808.27	9.9054	1816.81	1797	1.101			15.8	178.454	16.3579	193.216	160.501	0.0404734			178.454	-0.472422
37.2	1808.36	10.1153	1817.68	1797.45	1.091			16	182.822	17.0359	197.543	163.471	0.0376469			182.822	-0.639825
37.4	1808.45	10.61	1818.73	1797.51	1.084			16.1429	186.355	17.6086	201.076	165.859	0.036104			186.355	-0.731204
37.6	1808.54	11.1795	1819.87	1797.51	1.08			16.2857	190.211	18.2411	204.947	168.465	0.0365558			190.211	-0.704448
37.8	1808.63	11.7449	1821	1797.51	1.072			16.4286	194.357	18.9164	209.116	171.284	0.0353157			194.357	-0.777892
38	1808.72	12.2578	1822.03	1797.51	1.139			16.5714	198.76	19.6173	213.542	174.308	0.0407648			198.76	-0.455161
38.5	1808.95	12.6976	1823.81	1798.42	1.075			16.7143	203.388	20.327	218.184	177.53	0.0378478			203.388	-0.627924
39	1809.17	11.7142	1824.73	1801.3	1.107			16.8571	208.209	21.0282	223	180.944	0.0386268			208.209	-0.581785
39.5	1810.78	10.0914	1825.17	1804.98	1.092			17	213.19	21.7038	227.95	184.543	0.0433583			213.19	-0.301557
40	1814.39	8.45869	1825.51	1808.59	1.13			17.25	222.194	22.7735	236.811	191.264	0.0419875			222.194	-0.382747
40.5	1817.74	7.32632	1826.07	1811.41	1.109			17.5	231.417	23.6211	245.735	198.493	0.0437208			231.417	-0.28009
41	1820.45	6.72784	1826.86	1813.4	1.156			17.75	240.683	24.1552	254.503	206.193	0.041604			240.683	-0.405461
41.5	1822.32	6.5776	1827.81	1814.66	0.97			18	249.819	24.2842	262.895	214.326	0.0407743			249.819	-0.4546
42	1823.14	6.78993	1828.87	1815.29	0.907			18.125	254.289	24.1738	266.89	218.543	0.0400788			254.289	-0.495789
42.5	1823.31	7.39636	1830.37	1815.58	1.068			18.25	258.69	23.9612	270.767	222.845	0.0444463			258.69	-0.237119
43	1823.48	8.43947	1833.44	1816.56	0.959			18.375	263.027	23.6685	274.556	227.219	0.0413869			263.027	-0.418318
43.5	1825.92	9.25192	1837.92	1819.42	1.119			18.5	267.307	23.3177	278.287	231.651	0.0450119			267.307	-0.203621
44	1832.08	9.5709	1844.5	1825.36	1.092			18.625	271.537	22.9308	281.99	236.129	0.0454176			271.537	-0.179596
44.2	1835.91	9.51014	1847.85	1828.83	1.22			18.75	275.722	22.5297	285.697	240.638	0.0457363			275.722	-0.160718
44.5	1842.93	9.2694	1853.56	1835.02	1.207			18.875	279.869	22.1365	289.437	245.164	0.0461923			279.869	-0.133714
44.8	1851.04	8.95515	1859.88	1841.97	1.216			19	283.984	21.7731	293.241	249.695	0.0465301			283.984	-0.113709
45	1856.8	8.7637	1864.33	1846.8	1.121			19.1667	289.432	21.3732	298.465	255.719	0.0430675			289.432	-0.318782
45.5	1871.36	8.60586	1875.73	1858.52	1.251			19.3333	294.849	21.1177	303.929	261.693	0.0437599			294.849	-0.277772
46	1884.27	9.34796	1886.7	1868.01	1.289			19.5	300.251	21.0588	309.705	267.587	0.0425776			300.251	-0.347798
46.5	1893.92	11.291	1896.52	1873.94	1.113			19.6667	305.653	21.2486	315.864	273.367	0.0415374			305.653	-0.409405
47	1901.53	13.7314	1905.77	1878.3	1.072			19.8333	311.068	21.7393	322.48	279.002	0.0481348			311.068	-0.0186646
47.5	1909.02	15.7146	1915.38	1883.95	0.949			20	316.513	22.583	329.625	284.459	0.0496485			316.513	0.0709855
48	1918.33	16.2861	1926.27	1893.7	0.946			20.2	323.102	24.0973	338.946	290.752	0.0485403			323.102	0.00535188
48.2	1922.96	15.9277	1931.18	1899.33	1.067			20.4	329.758	26.059	348.954	296.836	0.0494032			329.758	0.0564593
48.5	1930.81	14.8355	1939.09	1909.42	1.106			20.6	336.484	28.3321	359.469	302.805	0.0528387			336.484	0.259929
48.8	1939.47	13.2915	1947.5	1920.92	1.092			20.8	343.284	30.7805	370.314	308.753	0.0462753			343.284	-0.128794
49	1945.53	12.1296	1953.3	1929.04	1.03			21	350.161	33.2682	381.308	314.772	0.0441574			350.161	-0.254234
50	1975.56	7.39517	1982.56	1967.77	1.016			21.25	358.87	36.2258	394.992	322.54	0.0456529			358.87	-0.165662
50.5	1988.23	7.2757	1996.13	1981.58	1.129			21.5	367.711	38.7665	408.283	330.75	0.0416585			367.711	-0.402233
51	1999.39	8.46675	2008.9	1991.96	1.111			21.75	376.692	40.6245	420.832	339.583	0.0400131			376.692	-0.499685
51.5	2009.86	10.2014	2021.13	2000.72	1.185			22	385.817	41.5341	432.292	349.224	0.0396002			385.817	-0.524138
52	2020.46	11.7128	2033.11	2009.68	1.174			22.2	393.221	41.4417	440.488	357.605	0.0365937			393.221	-0.702201
52.3	2027.15	12.2306	2040.25	2015.79	1.241			22.4	400.696	40.6844	447.866	366.497	0.059578			400.696	0.659071
52.6	2033.95	12.4494	2047.21	2022.31	1.266			22.6	408.215	39.3744	454.528	375.779	0.0427116			408.215	-0.339863
53	2042.73	12.3755	2055.88	2031.13	1.234			22.8	415.749	37.6239	460.575	385.328	0.035735			415.749	-0.75306
53.5	2052.45	11.8873	2065.11	2041.33	1.157			23	423.273	35.5449	466.112	395.022	0.0382729			423.273	-0.602749
54	2059.7	11.2078	2071.71	2049.29	1.12			23.1667	429.516	33.6424	470.409	403.124	0.0379493			429.516	-0.621913
54.5	2063.72	10.5541	2075.13	2054.02	1.186			23.3333	435.717	31.6547	474.481	411.172	0.0399728			435.717	-0.50207
55	2065.27	9.73449	2075.72	2056.25	1.309			23.5	441.861	29.6466	478.388	419.094	0.042854			441.861	-0.331428
55.5	2065.48	9.29834	2075.72	2057.12	1.144			23.6667	447.932	27.6831	482.188	426.822	0.0408896			447.932	-0.447769
56	2065.49	8.96206	2075.72	2057.79	1.312			23.8333	453.915	25.829	485.94	434.283	0.0486181			453.915	0.00996112
56.5	2066.19	8.30316	2075.78	2059.17	1.404			24	459.794	24.1492	489.705	441.407	0.0484458			459.794	-0.000243526
57	2067.61	7.5276	2076.23	2061.17	1.352			24.2	466.693	22.4301	494.302	449.441	0.051163			466.693	0.16068
57.5	2069.53	7.04349	2077.56	2063.47	1.438			24.4	473.416	21.0183	498.98	456.944	0.0507388			473.416	0.135558
58	2071.75	6.74571	2079.22	2065.73	1.399			24.6	479.958	19.8764	503.721	463.968	0.0522631			479.958	0.225839
58.5	2074.03	6.64272	2081.01	2067.73	1.334			24.8	486.315	18.9671	508.503	470.569	0.0547831			486.315	0.375087
59	2076.01	6.14301	2081.89	2069.61	1.377			25	492.483	18.2532	513.307	476.801	0.051859			492.483	0.201902
59.5	2076.71	5.35416	2082.34	2071.63	1.268			25.1429	496.77	17.8422	516.74	481.056	0.0505153			496.77	0.122322
60	2076.81	4.40934	2082.34	2073.52	1.239			25.2857	500.957	17.4983	520.167	485.17	0.0500976			500.957	0.0975812
60.5	2076.94	3.69721	2082.34	2074.94	1.13			25.4286	505.042	17.2078	523.579	489.163	0.052948			505.042	0.266402
61	2077.07	3.07373	2082.34	2076.19	1.175			25.5714	509.023	16.9572	526.97	493.055	0.0518803			509.023	0.203166
61.3	2077.15	2.98801	2082.62	2076.64	1.139			25.7143	512.9	16.7328	530.331	496.866	0.0505426			512.9	0.123938
61.6	2078.74	3.45517	2083.66	2076.75	1.154			25.8571	516.67	16.5212	533.657	500.615	0.0506269			516.67	0.128931
62	2083.92	6.05772	2088.86	2076.75	1.244			26	520.331	16.3086	536.939	504.321	0.0493392			520.331	0.052666
62.5	2095.39	11.8976	2100.54	2076.75	1.226			26.1111	523.104	16.1354	539.457	507.187	0.0495463			523.104	0.0649295
63	2111.31	20.0229	2116.79	2076.75	1.06			26.2222	525.816	15.9554	541.948	510.037	0.0519069			525.816	0.204742
63.5	2130.06	28.887	2135.89	2078.11	1.116			26.3333	528.471	15.7706	544.412	512.871	0.0489729			528.471	0.030972
64	2150.05	33.9459	2156.1	2088.21	1.091			26.4444	531.075	15.5831	546.853	515.687	0.0485593			531.075	0.00647602
64.5	2169.76	31.448	2175.88	2112.99	1.191			26.5556	533.633	15.3948	549.274	518.485	0.0494796			533.633	0.0609802
65	2188.13	24.5449	2194.44	2145.35	1.223			26.6667	536.149	15.2077	551.676	521.261	0.0482894			536.149	-0.00950856
65.5	2204.19	16.1949	2211.16	2178.77	1.222			26.7778	538.629	15.0239	554.063	524.016	0.0487571			538.629	0.0181926
66	2216.97	9.35621	2225.42	2206.71	1.234			26.8889	541.077	14.8454	556.437	526.746	0.0475276			541.077	-0.054629
66.5	2225.96	6.28215	2236.88	2224.31	1.275			27	543.499	14.6741	558.8	529.452	0.045353			543.499	-0.18342
67	2232.41	6.40556	2246.19	2233.38	1.257			27.1667	547.094	14.4351	562.331	533.461	0.0534093			547.094	0.293723
67.5	2238.03	8.45423	2254.28	2237.37	1.307			27.3333	550.657	14.2237	565.853	537.405	0.0426105			550.657	-0.345847
68	2244.5	11.1559	2262.07	2239.76	1.357			27.5	554.206	14.0467	569.374	541.28	0.0439568			554.206	-0.266111
68.5	2253.11	13.4111	2270.27	2243.45	1.319			27.6667	557.758	13.9108	572.902	545.081	0.0454806			557.758	-0.175864
69	2263.43	14.8103	2278.67	2249.05	1.285			27.8333	561.329	13.8228	576.448	548.802	0.0425775			561.329	-0.347803
69.5	2274.61	15.1169	2286.87	2256.63	1.346			28	564.936	13.7894	580.018	552.439	0.0419348			564.936	-0.385866
70	2285.82	14.0942	2294.43	2266.24	1.346			28.25	570.44	13.8501	585.434	557.734	0.0420716			570.44	-0.377763
70.5	2296.43	11.7689	2301.37	2277.84	1.373			28.5	576.044	14.0331	590.924	562.858	0.0438453			576.044	-0.272716
71	2306.77	9.22123	2309.39	2290.95	1.318			28.75	581.728	14.3227	596.485	567.839	0.0433497			581.728	-0.302067
71.5	2317.42	7.79514	2320.6	2305.01	1.401			29	587.473	14.7032	602.114	572.707	0.0433604			587.473	-0.301435
72	2328.94	8.83435	2337.13	2319.46	1.326			29.2	592.099	15.0623	606.665	576.54	0.0425681			592.099	-0.348361
74	2383.99	27.2918	2430.25	2375.66	1.255			29.4	596.742	15.4614	611.257	580.334	0.043976			596.742	-0.264974
75	2411.56	21.8471	2446.19	2402.49	1.328			29.6	601.392	15.8924	615.888	584.103	0.0520389			601.392	0.212559
77	2464.53	10.9706	2476.8	2454.86	1.278			29.8	606.037	16.3472	620.558	587.864	0.067019			606.037	1.09977
78	2484.67	14.6028	2500.49	2471.29	1.255			30.75	627.897	18.6953	643.247	605.857	0.0452137			627.897	-0.191674
79	2494.9	17.8286	2508.95	2473.3	1.219			31	633.633	19.3863	649.362	610.59	0.04099			633.633	-0.441822
80	2500.89	17.3444	2509.53	2474.84	1.272			31.1429	636.918	19.8018	652.885	613.281	0.0399224			636.918	-0.505055
80.3	2503.05	16.1204	2510.14	2477.9	1.154			31.2857	640.214	20.2344	656.429	615.96	0.039934			640.214	-0.50437
80.6	2505.65	14.5613	2511.51	2482.39	1.118			31.4286	643.521	20.6858	659.994	618.623	0.0406584			643.521	-0.461461
81	2509.96	12.3848	2515	2490.23	1.397			31.5714	646.843	21.1575	663.581	621.266	0.0408977			646.843	-0.447293
81.5	2516.99	10.323	2522.93	2502.29	1.398			31.7143	650.183	21.6513	667.191	623.888	0.0408477			650.183	-0.450255
82	2526.25	10.0513	2536.03	2515.93	1.379			31.8571	653.543	22.1688	670.823	626.485	0.0406685			653.543	-0.460867
82.5	2537.97	12.285	2554.85	2530.28	1.31			32	656.925	22.7116	674.478	629.055	0.0422446			656.925	-0.36752
83	2551.57	16.0659	2577.07	2544.94	1.4			32.1429	660.333	23.2796	678.156	631.597	0.0454214			660.333	-0.179369
83.5	2566.27	20.0176	2599.67	2559.64	1.123			32.2857	663.765	23.8658	681.856	634.125	0.0432769			663.765	-0.30638
84	2581.31	22.7634	2619.61	2574.08	1.231			32.4286	667.219	24.4613	685.578	636.656	0.0455599			667.219	-0.171167
84.5	2596.02	23.2882	2634.63	2588.05	1.11			32.5714	670.694	25.0574	689.321	639.207	0.0453969			670.694	-0.18082
85	2610.29	22.0211	2645.53	2601.49	1.435			32.7143	674.189	25.6451	693.084	641.794	0.0457122			674.189	-0.162147
85.5	2624.1	19.7524	2653.91	2614.41	1.427			32.8571	677.701	26.2157	696.867	644.435	0.0431698			677.701	-0.312725
86	2637.44	17.2724	2661.33	2626.79	1.466			33	681.229	26.7603	700.667	647.147	0.0467391			681.229	-0.101328
86.5	2650.31	15.2059	2669.13	2638.72	1.493			33.1667	685.364	27.3511	705.124	650.422	0.047722			685.364	-0.0431172
87	2662.74	13.5148	2677.66	2650.63	1.491			33.3333	689.517	27.8805	709.603	653.842	0.0467763			689.517	-0.0991235
87.5	2674.77	11.9954	2687	2663.01	1.503			33.5	693.685	28.3346	714.103	657.434	0.0465115			693.685	-0.114807
88	2686.45	10.4442	2697.27	2676.38	1.393			33.6667	697.865	28.6992	718.624	661.226	0.0451176			697.865	-0.197361
88.3	2693.29	11.419	2703.91	2681.07	1.398			33.8333	702.055	28.9605	723.164	665.243	0.0484557			702.055	0.000340398
88.6	2699.99	12.797	2710.92	2685.33	1.302			34	706.253	29.1043	727.721	669.513	0.0472747			706.253	-0.0696046
89	2708.66	15.2208	2720.88	2690.44	0.993			34.2	711.297	29.1125	733.211	674.986	0.0460316			711.297	-0.143228
89.5	2718.97	19.7103	2734.32	2694.9	0.983			34.4	716.343	28.9693	738.72	680.782	0.0456135			716.343	-0.167995
90	2728.59	26.4926	2748.92	2695.93	1.064			34.6	721.387	28.7126	744.245	686.819	0.0449369			721.387	-0.208064
90.3	2733.98	31.1231	2758.18	2695.93	0.686			34.8	726.423	28.3803	749.78	693.02	0.0468698			723.672	0.992153
90.6	2739.03	35.7702	2767.47	2695.93	0.684			35	731.447	28.0103	755.323	699.302	0.0446786			742.298	1.3894
91	2745.21	41.6484	2779.23	2695.93	1.042			35.2	736.452	27.6404	760.868	705.587	0.0456311			760.762	1.06925
91.3	2749.38	45.5609	2787.05	2695.93	1.097			35.4	741.436	27.3086	766.412	711.794	0.0464702			777.762	2.09083
91.6	2753.11	48.8272	2793.59	2695.93	1.09			35.6	746.392	27.0526	771.95	717.844	0.0466249			791.996	1.38433
92	2757.34	51.8335	2799.6	2695.93	1.197			35.8	751.315	26.9105	777.478	723.657	0.0517626			803.167	1.44059
92.5	2761.72	53.2074	2802.39	2695.97	1.153			36	756.2	26.92	782.993	729.153	0.057426			814.981	1.32108
93	2766.78	51.2517	2802.75	2700.25	1.138											832.151	1.16098
93.5	2774.61	47.8924	2804.44	2708.66	1.109											859.386	1.48288
94	2787.31	41.8535	2811.2	2727.5	0.977											899.212	2.26897
94.5	2805.86	33.1258	2825.42	2759.17	1.04											945.407	2.07208
95	2826.69	25.915	2844	2792.17	0.935											972.685	2.22209
95.5	2845.11	21.2516	2862.48	2819.98	0.944											989.566	1.62672
96	2856.44	20.1659	2876.42	2836.09	0.945											1004.78	2.38148
96.5	2859.46	23.1115	2884.46	2838.24	1.031											1023.28	0.656322
97	2866.82	28.2337	2897.74	2841.27	1.038											1039.16	-0.928196
97.5	2894.67	33.101	2930.47	2864.27	1.153											1041.32	-0.285951
98	2959.12	35.2815	2996.91	2926.35	1.072											1041.46	-0.946948
98.3	3020.47	34.4719	3057.41	2988.47	1.076											1041.59	-1.6642
98.6	3094.61	32.3936	3129.5	3064.71	1.129											1041.67	0.721953
99	3202.7	28.6407	3233.83	3176.55	1.094											1041.75	-0.562538
99.3	3282.67	25.8336	3310.88	3259.21	1.154											1043.21	-0.670361
99.6	3354.83	23.6707	3380.6	3333.26	1.161											1047.12	-0.670361
100	3428.19	22.7806	3452.37	3406.81	1.074											1053.6	-0.168753
100.1	3441	23.0483	3465.19	3419.1	1.121											1059.81	-0.726616
100.2	3451.55	23.5131	3475.93	3428.91	1.104											1064.99	-1.05008
100.3	3460.08	24.1516	3484.79	3436.48	1.147											1067.32	-0.946948
100.4	3466.79	24.9404	3491.96	3442.08	1.152											1068.54	-0.979764
100.6	3475.64	28.1501	3502.05	3445.75	1.168											1068.88	-0.656297
100.7	3478.23	29.5303	3505.37	3446.31	1.086											1069.62	-0.918821
100.8	3479.87	30.7183	3507.81	3446.37	1.107											1070.36	0.628195
100.9	3480.8	31.5964	3509.56	3446.37	1.126											1071.35	0.482869
101	3481.23	32.2337	3510.84	3446.37	1.027											1072.59	0.539124
101.1	3481.38	32.7301	3511.83	3446.37	1.105											1085.56	0.614131
101.3	3481.73	33.7014	3513.77	3446.37	1.255											1098.69	-0.384397
101.4	3482.36	34.3766	3515.12	3446.37	1.262											1114.94	0.712577
101.6	3485.63	36.3291	3519.58	3446.93	1.016											1139.14	-0.735991
101.7	3488.71	37.5165	3523.1	3448.06	1.102											1168.96	0.14065
101.9	3498.86	38.9436	3533.68	3455.79	1.089											1192.49	1.04542
102	3506.37	38.964	3541.15	3463.22	1.073											1205.26	1.46265
102.1	3515.73	38.7453	3550.3	3472.81	1.109											1209.74	0.815712
102.2	3526.91	38.3006	3561.08	3484.48	1.122											1210.19	1.04542
102.3	3539.78	37.6503	3573.4	3498.1	1.159											1210.46	1.00792
102.4	3554.26	36.8148	3587.18	3513.55	1.114											1210.82	0.721953
102.5	3570.22	35.8145	3602.32	3530.69	1.129											1212.87	-0.079682
102.6	3587.58	34.6699	3618.74	3549.4	1.15											1216.34	-0.225008
102.7	3606.21	33.4012	3636.35	3569.54	1.115											1222.82	0.440678
102.8	3626.03	32.029	3655.05	3590.99	1.187											1245.68	-0.862565
102.9	3646.91	30.5736	3674.76	3613.61	1.137											1259.03	-0.628169
103	3668.76	29.0553	3695.38	3637.27	1.031											1272.58	-0.0374907
103.1	3691.47	27.4947	3716.84	3661.85	1.032											1285.52	-0.154689
103.2	3714.94	25.9122	3739.04	3687.22	1.036											1297.08	-0.698488
103.3	3739.05	24.328	3761.89	3713.23	1.049											1303.07	-0.6938
103.4	3763.72	22.7626	3785.3	3739.78	1.032											1308.42	-0.609417
103.5	3788.82	21.2365	3809.18	3766.71	1.035											1314.81	0.0422041
103.6	3814.26	19.7699	3833.45	3793.91	1.135											1322.1	0.0609558
103.7	3839.92	18.3834	3858.01	3821.25	1.146											1329.26	0.482869
103.8	3865.72	17.0973	3882.78	3848.58	1.063											1332.23	0.487557
103.9	3891.53	15.932	3907.66	3875.8	1.066											1336.83	0.468805
104	3917.25	14.9079	3932.57	3902.75	1.29											1341.57	0.515684
104.1	3942.8	14.0401	3957.43	3929.35	1.374											1344.8	0.0422041
104.2	3968.15	13.3225	3982.2	3955.56	1.357											1348.06	0.16409
104.3	3993.29	12.7435	4006.88	3981.4	1.367											1353.02	0.131275
104.4	4018.21	12.2917	4031.44	4006.86	1.454											1358.01	0.201594
104.6	4067.37	11.724	4080.14	4056.69	1.458											1361.34	0.159402
104.7	4091.59	11.5851	4104.24	4081.07	1.469											1369.69	-0.525035
104.8	4115.56	11.5276	4128.14	4105.09	1.454											1378.2	0.318792
104.9	4139.27	11.5399	4151.84	4128.76	1.416											1387.11	-0.614105
105	4162.71	11.6106	4175.32	4152.09	1.471											1396.63	-0.609417
105.1	4185.88	11.7283	4198.54	4175.09	1.543											1406.79	-0.510971
105.2	4208.76	11.8815	4221.51	4197.74	1.48											1416.82	-0.914133
105.3	4231.34	12.0587	4244.19	4220.07	1.565											1425.77	-0.454716
105.4	4253.62	12.2485	4266.57	4242.07	1.567											1432.68	-0.365645
105.6	4297.25	12.6198	4310.36	4285.12	1.58											1437.4	-0.459404
105.7	4318.57	12.7784	4331.73	4306.18	1.554											1442.94	0.496933
105.8	4339.56	12.9037	4352.73	4326.93	1.539											1448.26	-0.403149
105.9	4360.2	12.9842	4373.34	4347.37	1.604											1456.08	-0.342206
106	4380.49	13.0085	4393.54	4367.52	1.549											1471.83	1.4814
106.2	4419.95	12.8687	4432.64	4406.9	1.57											1501.66	0.38911
106.4	4457.77	12.5235	4469.9	4444.86	1.552											1540.76	-1.50481
106.6	4493.74	12.0384	4505.2	4481.13	1.511											1558.31	-2.37208
106.8	4527.68	11.4789	4538.42	4515.46	1.44											1576.66	-3.37061
107	4559.37	10.9105	4569.42	4547.6	1.549											1595.62	-3.38936
107.2	4588.64	10.3986	4598.08	4577.28	1.546											1614.99	-3.43624
107.3	4602.3	10.1843	4611.5	4591.13	1.514											1634.58	-1.25635
107.5	4627.54	9.88003	4636.42	4616.66	1.497											1663.93	-0.375021
107.7	4649.87	9.79593	4658.68	4639.09	1.284											1683.13	-0.932884
107.8	4659.87	9.85693	4668.78	4649.07	1.389											1710.82	-0.862565
108	4677.43	10.2259	4686.84	4666.39	1.558											1728.18	-0.810998
108.2	4691.71	10.9548	4702.03	4680.12	1.637											1766.05	-0.44534
108.4	4703.16	11.9886	4714.76	4690.78	1.79											1793.1	-0.571914
108.6	4712.38	13.2484	4725.52	4699.02	1.859											1806.34	-0.253135
109.2	4732.49	17.5945	4750.97	4715.78	1.884											1808.27	-0.379709
109.3	4735.52	18.2979	4754.87	4718.28	1.613											1808.36	-0.426588
109.5	4741.96	19.5978	4762.95	4723.75	1.473											1808.45	-0.459404
109.7	4749.4	20.6895	4771.8	4730.42	1.262											1808.54	-0.478156
109.8	4753.69	21.1326	4776.67	4734.4	1.172											1808.63	-0.515659
110	4763.75	21.764	4787.62	4744.09	1.03											1808.72	-0.201568
110.5	4798.8	21.8077	4823.18	4779.56	1.169											1808.95	-0.501595
111	4845.14	20.5568	4868.66	4827.54	1.185											1809.17	-0.351582
111.5	4898.56	19.2516	4921.34	4882.84	0.921											1810.78	-0.4219
112	4954.86	19.1321	4978.51	4940.25	0.634											1814.39	-0.243759
112.5	5010.16	20.9622	5037.16	4995.24	0.504											1817.74	-0.342206
113	5061.94	23.599	5093.17	5045.97	0.77											1820.45	-0.121873
113.5	5108.01	25.4232	5142.12	5091.27	0.906											1822.32	-0.993827
114	5146.17	24.8157	5179.59	5129.96	0.958											1823.14	-1.28917
114.5	5174.8	20.7322	5202.56	5161.1	0.884											1823.31	-0.534411
115	5194.51	14.1142	5212.84	5184.61	0.851											1823.48	-1.04539
115.5	5206.49	6.75495	5214.18	5200.67	0.861											1825.92	-0.295327
116	5211.92	2.37662	5214.18	5209.43	0.879											1832.08	-0.4219
116.5	5212.75	1.08684	5214.18	5212.01	0.866											1835.91	0.178154
117	5214.12	0.849487	5215.07	5213.38	0.848											1842.93	0.117211
117.5	5221.91	2.44665	5224.36	5219.46	0.932											1851.04	0.159402
118	5242.03	5.82618	5247.86	5236.2	0.816											1856.8	-0.285951
118.5	5278.03	9.75245	5286.89	5267.39	0.958											1871.36	0.32348
119	5324.09	13.4331	5335.17	5308.3	1.121											1884.27	0.501621
119.5	5372.02	16.0528	5384.19	5352.09	1.179											1893.92	-0.323454
120	5413.64	16.7958	5425.49	5391.9	1.22											1901.53	-0.515659
120.5	5442.97	15.3414	5453.15	5422.46	1.135											1909.02	-1.09227
121	5462.73	13.3474	5471.52	5444.83	1.019											1918.33	-1.10634
121.5	5477.88	12.966	5487.56	5461.62	1.039											1922.96	-0.539099
122	5493.33	16.3497	5508.18	5475.48	1.022											1930.81	-0.35627
122.5	5512.89	24.7207	5538.24	5488.8	1.034											1939.47	-0.4219
123	5535.87	35.5805	5574.27	5503.1	0.981											1945.53	-0.712552
123.5	5560.41	45.5004	5610.7	5519.7	0.987											1975.56	-0.778183
124	5584.71	51.0518	5641.99	5539.89	1.098											1988.23	-0.248447
124.5	5607.05	49.6565	5663.51	5564.2	1.176											1999.39	-0.33283
125	5626.31	39.9214	5669.91	5590.07	1.181											2009.86	0.0140765
125.5	5641.49	29.247	5672.65	5614.16	1.167											2020.46	-0.0374907
126	5651.59	22.2185	5672.65	5628.22	1.191											2027.15	0.2766
126.5	5654.88	19.3805	5672.65	5633.89	1.199											2033.95	0.393798
127	5655.12	18.2786	5672.65	5636.1	1.175											2042.73	0.243785
127.5	5655.14	18.2786	5672.65	5636.1	1.167											2052.45	-0.117185
128	5655.16	18.2786	5672.65	5636.1	1.164											2059.7	-0.290639
128.5	5655.18	18.3568	5672.81	5636.1	1.178											2063.72	0.0187644
129	5655.86	19.0349	5674.17	5636.1	1.19											2065.27	0.595379
129.5	5656.91	19.8329	5675.76	5636.1	1.214											2065.48	-0.178128
130	5658.36	20.1228	5676.34	5636.1	1.24											2065.49	0.609443
131	5660.26	16.0757	5676.34	5644.19	1.171											2066.19	1.04073
132	5670.84	16.3087	5688.66	5656.04	1.164											2067.61	0.79696
133	5698.97	44.0509	5744.15	5656.04	1.207											2069.53	1.20012
134	5735.36	68.8346	5802.64	5664.97	1.109											2071.75	1.01729
135	5768.45	60.3928	5829.02	5708.23	1.172											2074.03	0.712577
136	5795.49	39.5438	5838.5	5759.41	1.344											2076.01	0.914158
137	5816.72	31.9689	5853.15	5789.21	1.279											2076.71	0.403174
138	5835.62	32.4485	5871.94	5807.05	0.929											2076.81	0.267224
139	5855.54	30.7038	5889.46	5828.06	0.682											2076.94	-0.243759
140	5876.33	27.1186	5905.71	5851.47	0.733											2077.07	-0.0328027
141	5897.2	24.2472	5922.15	5873.65	0.657											2077.15	-0.201568
142	5918.36	22.6624	5940.61	5895.29	0.721											2078.74	-0.131249
143	5940.01	22.2629	5962.22	5917.69	1.015											2083.92	0.290664
144	5961.41	22.2312	5984.67	5940.21	1.243											2095.39	0.206281
145	5981.78	21.6756	6005.33	5961.98	1.248											2111.31	-0.571914
146	6001.31	20.1233	6023.45	5983.21	1.219											2130.06	-0.30939
147	6020.4	17.4945	6039.23	6004.24	1.266											2150.05	-0.426588
148	6039.47	14.8638	6054.74	6025.01	1.227											2169.76	0.0422041
149	6058.83	13.3331	6071.98	6045.31	1.21											2188.13	0.192218
150	6078.35	12.9586	6090.86	6064.95	1.29											2204.19	0.18753
151	6097.84	13.5004	6110.83	6083.83	1.262											2216.97	0.243785
152	6117.42	14.5785	6131.58	6102.43	1.185											2225.96	0.43599
153	6137.18	15.9334	6152.95	6121.08	1.081											2232.41	0.351607
154	6156.99	17.9274	6174.99	6139.14	1.061											2238.03	0.586003
155	6176.68	20.9419	6197.8	6155.92	1.052											2244.5	0.8204
156	6196.29	24.8137	6221.26	6171.63	1.144											2253.11	0.642258
157	6215.9	29.2601	6245.21	6186.69	1.241											2263.43	0.482869
158	6235.52	34.065	6269.59	6201.46	1.217											2274.61	0.768832
159	6255.16	39.0458	6294.26	6216.17	1.095											2285.82	0.768832
160	6274.81	44.0862	6318.86	6230.69	1.018											2296.43	0.895406
161	6294.46	49.1484	6343.12	6244.82	1.04											2306.77	0.637571
																2317.42	1.02667
																2328.94	0.675074
																2383.99	0.342231
																2411.56	0.68445
																2464.53	0.450054
																2484.67	0.342231
																2494.9	0.173466
																2500.89	0.421926
																2503.05	-0.131249
																2505.65	-0.300014
																2509.96	1.00792
																2516.99	1.0126
																2526.25	0.923534
																2537.97	0.600067
																2551.57	1.02198
																2566.27	-0.276575
																2581.31	0.229721
																2596.02	-0.337518
																2610.29	1.18606
																2624.1	1.14855
																2637.44	1.33138
																2650.31	1.45796
																2662.74	1.44858
																2674.77	1.50484
																2686.45	0.989165
																2693.29	1.0126
																2699.99	0.562564
																2708.66	-0.886005
																2718.97	-0.932884
																2728.59	-0.553162
																2733.98	-2.3252
																2739.03	-2.33457
																2745.21	-0.656297
																2749.38	-0.398461
																2753.11	-0.431276
																2757.34	0.0703316
																2761.72	-0.135937
																2766.78	-0.206256
																2774.61	-0.342206
																2787.31	-0.961012
																2805.86	-0.665673
																2826.69	-1.1579
																2845.11	-1.11571
																2856.44	-1.11103
																2859.46	-0.707864
																2866.82	-0.675048
																2894.67	-0.135937
																2959.12	-0.515659
																3020.47	-0.496907
																3094.61	-0.248447
																3202.7	-0.412525
																3282.67	-0.131249
																3354.83	-0.0984337
																3428.19	-0.506283
																3441	-0.285951
																3451.55	-0.365645
																3460.08	-0.164065
																3466.79	-0.140625
																3475.64	-0.0656182
																3478.23	-0.450028
																3479.87	-0.351582
																3480.8	-0.262511
																3481.23	-0.726616
																3481.38	-0.360957
																3481.73	0.342231
																3482.36	0.375047
																3485.63	-0.778183
																3488.71	-0.375021
																3498.86	-0.435964
																3506.37	-0.510971
																3515.73	-0.342206
																3526.91	-0.281263
																3539.78	-0.10781
																3554.26	-0.318766
																3570.22	-0.248447
																3587.58	-0.150001
																3606.21	-0.314078
																3626.03	0.0234524
																3646.91	-0.210944
																3668.76	-0.707864
																3691.47	-0.703176
																3714.94	-0.684424
																3739.05	-0.623481
																3763.72	-0.703176
																3788.82	-0.689112
																3814.26	-0.22032
																3839.92	-0.168753
																3865.72	-0.55785
																3891.53	-0.543787
																3917.25	0.506309
																3942.8	0.900094
																3968.15	0.8204
																3993.29	0.867279
																4018.21	1.27513
																4067.37	1.29388
																4091.59	1.34545
																4115.56	1.27513
																4139.27	1.09699
																4162.71	1.35482
																4185.88	1.69235
																4208.76	1.39701
																4231.34	1.79549
																4253.62	1.80486
																4297.25	1.86581
																4318.57	1.74392
																4339.56	1.6736
																4360.2	1.97832
																4380.49	1.72048
																4419.95	1.81893
																4457.77	1.73454
																4493.74	1.54234
																4527.68	1.2095
																4559.37	1.72048
																4588.64	1.70642
																4602.3	1.5564
																4627.54	1.47671
																4649.87	0.478181
																4659.87	0.970413
																4677.43	1.76267
																4691.71	2.13302
																4703.16	2.85027
																4712.38	3.17374
																4732.49	3.29094
																4735.52	2.02051
																4741.96	1.3642
																4749.4	0.375047
																4753.69	-0.0468665
																4763.75	-0.712552
																4798.8	-0.0609303
																4845.14	0.0140765
																4898.56	-1.22354
																4954.86	-2.56897
																5010.16	-3.1784
																5061.94	-1.93141
																5108.01	-1.29385
																5146.17	-1.05008
																5174.8	-1.39699
																5194.51	-1.55169
																5206.49	-1.50481
																5211.92	-1.42043
																5212.75	-1.48137
																5214.12	-1.56575
																5221.91	-1.17197
																5242.03	-1.71577
																5278.03	-1.05008
																5324.09	-0.285951
																5372.02	-0.014051
																5413.64	0.178154
																5442.97	-0.22032
																5462.73	-0.764119
																5477.88	-0.670361
																5493.33	-0.750055
																5512.89	-0.6938
																5535.87	-0.94226
																5560.41	-0.914133
																5584.71	-0.393773
																5607.05	-0.0281148
																5626.31	-0.00467519
																5641.49	-0.0703061
																5651.59	0.0422041
																5654.88	0.0797075
																5655.12	-0.0328027
																5655.14	-0.0703061
																5655.16	-0.0843699
																5655.18	-0.018739
																5655.86	0.0375161
																5656.91	0.150026
																5658.36	0.271912
																5660.26	-0.0515544
																5670.84	-0.0843699
																5698.97	0.117211
																5735.36	-0.342206
																5768.45	-0.0468665
																5795.49	0.759457
																5816.72	0.454741
																5835.62	-1.18603
																5855.54	-2.34395
																5876.33	-2.10487
																5897.2	-2.46115
																5918.36	-2.16112
																5940.01	-0.782871
																5961.41	0.285976
																5981.78	0.309416
																6001.31	0.173466
																6020.4	0.393798
																6039.47	0.210969
																6058.83	0.131275
																6078.35	0.506309
																6097.84	0.375047
																6117.42	0.0140765
																6137.18	-0.473468
																6156.99	-0.567226
																6176.68	-0.609417
																6196.29	-0.178128
																6215.9	0.2766
																6235.52	0.16409
																6255.16	-0.407837
																6274.81	-0.768807
																6294.46	-0.665673
